# Supplementary material for: Switch in FOXA1 Status Associates with Endometrial Cancer Progression
Source: PLoS One. 2014 May 21;9(5):e98069. doi: 10.1371/journal.pone.0098069 (PMC4029819; doi:10.1371/journal.pone.0098069)
Supplement: Table S2 — SAM analysis of ER positive versus ER negative cases (FDR<0.01). (XLSX) [file pone.0098069.s003.xlsx]

## Sheet: SAM ERpos vs. ERneg FDR<0.01
Table S2. SAM analysis of ER positive versus ER negative cases (FDR<0.01)
Gene name	Description	Fold change
ESR1	Homo sapiens estrogen receptor 1 (ESR1), mRNA [NM_000125]	5.832
CB959193	CB959193 AGENCOURT_13778270 NIH_MGC_184 Homo sapiens cDNA clone IMAGE:30351353 5', mRNA sequence [CB959193]	11.823
SCGB2A1	Homo sapiens secretoglobin, family 2A, member 1 (SCGB2A1), mRNA [NM_002407]	11.027
UBXD3	Homo sapiens UBX domain containing 3 (UBXD3), mRNA [NM_152376]	3.271
AL137566	Homo sapiens mRNA; cDNA DKFZp586G0321 (from clone DKFZp586G0321). [AL137566]	7.175
ENST00000375855	Thioredoxin domain-containing protein C9orf121. [Source:Uniprot/SWISSPROT;Acc:Q5VZ03] [ENST00000375855]	3.45
MBOAT1	Homo sapiens cDNA FLJ16207 fis, clone CTONG2019822. [AK131269]	2.305
MGC7036	Homo sapiens hypothetical protein MGC7036 (MGC7036), mRNA [NM_145058]	1.838
MLPH	Homo sapiens melanophilin (MLPH), transcript variant 1, mRNA [NM_024101]	5.17
PGR	Homo sapiens progesterone receptor (PGR), mRNA [NM_000926]	3.649
EYA2	Homo sapiens eyes absent homolog 2 (Drosophila) (EYA2), transcript variant 2, mRNA [NM_172113]	4.791
C1orf186	Homo sapiens chromosome 1 open reading frame 186 (C1orf186), mRNA [NM_001007544]	6.568
EYA2	Homo sapiens eyes absent homolog 2 (Drosophila) (EYA2), transcript variant 2, mRNA [NM_172113]	4.92
PIGR	Homo sapiens polymeric immunoglobulin receptor (PIGR), mRNA [NM_002644]	8.703
AR	Homo sapiens androgen receptor (dihydrotestosterone receptor; testicular feminization; spinal and bulbar muscular atrophy; Kennedy disease) (AR), transcript variant 1, mRNA [NM_000044]	2.971
TMEM101	Homo sapiens transmembrane protein 101 (TMEM101), mRNA [NM_032376]	4.229
PODXL	Homo sapiens podocalyxin-like (PODXL), transcript variant 1, mRNA [NM_001018111]	2.267
ASRGL1	Homo sapiens asparaginase like 1, mRNA (cDNA clone IMAGE:3952485), complete cds. [BC006267]	3.663
STX18	Homo sapiens syntaxin 18 (STX18), mRNA [NM_016930]	2.655
ST6GALNAC1	Homo sapiens ST6 (alpha-N-acetyl-neuraminyl-2,3-beta-galactosyl-1,3)-N-acetylgalactosaminide alpha-2,6-sialyltransferase 1 (ST6GALNAC1), mRNA [NM_018414]	4.764
MLPH	Homo sapiens melanophilin (MLPH), transcript variant 1, mRNA [NM_024101]	3.459
RAI2	Homo sapiens retinoic acid induced 2 (RAI2), mRNA [NM_021785]	3.023
TMEM16A	Homo sapiens transmembrane protein 16A (TMEM16A), mRNA [NM_018043]	3.01
ASRGL1	Homo sapiens asparaginase like 1, mRNA (cDNA clone IMAGE:3952485), complete cds. [BC006267]	3.937
TMEM16A	Homo sapiens transmembrane protein 16A (TMEM16A), mRNA [NM_018043]	3.086
THC2591546	AI916628 wa28h04.x1 NCI_CGAP_Kid11 Homo sapiens cDNA clone IMAGE:2299447 3', mRNA sequence [AI916628]	4.637
C12orf35	Homo sapiens chromosome 12 open reading frame 35 (C12orf35), mRNA [NM_018169]	2.102
A_24_P144134	Unknown	2.682
SLC40A1	Homo sapiens solute carrier family 40 (iron-regulated transporter), member 1 (SLC40A1), mRNA [NM_014585]	2.924
KCNS1	Homo sapiens potassium voltage-gated channel, delayed-rectifier, subfamily S, member 1 (KCNS1), mRNA [NM_002251]	-1.659
MLLT11	Homo sapiens myeloid/lymphoid or mixed-lineage leukemia (trithorax homolog, Drosophila); translocated to, 11 (MLLT11), mRNA [NM_006818]	-2.352
MKRN1	Homo sapiens makorin, ring finger protein, 1 (MKRN1), mRNA [NM_013446]	1.443
UBXD3	Homo sapiens UBX domain containing 3 (UBXD3), mRNA [NM_152376]	1.709
PLXNA1	Homo sapiens plexin A1 (PLXNA1), mRNA [NM_032242]	-1.295
COBL	Homo sapiens cordon-bleu homolog (mouse) (COBL), mRNA [NM_015198]	2.12
SCGB1D1	Homo sapiens secretoglobin, family 1D, member 1 (SCGB1D1), mRNA [NM_006552]	8.496
FRMD4B	Homo sapiens mRNA for KIAA1013 protein, partial cds. [AB023230]	1.575
ZFHX4	Homo sapiens zinc finger homeodomain 4 (ZFHX4), mRNA [NM_024721]	-2.005
SPECC1	Homo sapiens sperm antigen with calponin homology and coiled-coil domains 1 (SPECC1), transcript variant NSP5beta3alpha, mRNA [NM_152904]	2.13
C6orf97	Homo sapiens chromosome 6 open reading frame 97 (C6orf97), mRNA [NM_025059]	2.122
SOX17	Homo sapiens SRY (sex determining region Y)-box 17 (SOX17), mRNA [NM_022454]	3.446
MSX1	Homo sapiens msh homeobox 1 (MSX1), mRNA [NM_002448]	5.078
GLS	Homo sapiens glutaminase C mRNA, complete cds. [AF158555]	-1.675
BU624603	BU624603 UI-H-FG1-bgk-p-15-0-UI.s1 NCI_CGAP_FG1 Homo sapiens cDNA clone UI-H-FG1-bgk-p-15-0-UI 3', mRNA sequence [BU624603]	-1.66
CRYL1	Homo sapiens crystallin, lambda 1 (CRYL1), mRNA [NM_015974]	1.879
KLK11	Homo sapiens kallikrein-related peptidase 11 (KLK11), transcript variant 2, mRNA [NM_144947]	5.367
CAPS	Homo sapiens calcyphosine (CAPS), transcript variant 1, mRNA [NM_004058]	4.104
CDK6	Homo sapiens cyclin-dependent kinase 6 (CDK6), mRNA [NM_001259]	-1.444
LY6K	Homo sapiens lymphocyte antigen 6 complex, locus K (LY6K), mRNA [NM_017527]	-1.435
UBXD3	UBX domain-containing protein 3. [Source:Uniprot/SWISSPROT;Acc:Q96LJ8] [ENST00000375099]	2.124
FOXE1	Homo sapiens forkhead box E1 (thyroid transcription factor 2) (FOXE1), mRNA [NM_004473]	-1.411
DACT2	Homo sapiens dapper, antagonist of beta-catenin, homolog 2 (Xenopus laevis) (DACT2), mRNA [NM_214462]	3.649
DEPDC6	Homo sapiens DEP domain containing 6 (DEPDC6), mRNA [NM_022783]	2.422
SCGB1D2	Homo sapiens secretoglobin, family 1D, member 2 (SCGB1D2), mRNA [NM_006551]	7.841
MSX1	Homo sapiens msh homeobox 1 (MSX1), mRNA [NM_002448]	4.157
ASRGL1	Homo sapiens asparaginase like 1 (ASRGL1), mRNA [NM_025080]	3.276
FSD1	Homo sapiens fibronectin type III and SPRY domain containing 1 (FSD1), mRNA [NM_024333]	-1.7
IL1R1	Homo sapiens interleukin 1 receptor, type I (IL1R1), mRNA [NM_000877]	1.851
BU685299	UI-CF-DU1-aav-k-21-0-UI.s2 UI-CF-DU1 Homo sapiens cDNA clone UI-CF-DU1-aav-k-21-0-UI 3', mRNA sequence [BU685299]	1.819
THC2539702	Q9F8M7_CARHY (Q9F8M7) DTDP-glucose 4,6-dehydratase (Fragment), partial (11%) [THC2546981]	4.502
KIAA1505	Homo sapiens KIAA1505 protein (KIAA1505), mRNA [NM_020879]	2.827
ICA1	Homo sapiens islet cell autoantigen 1, 69kDa (ICA1), transcript variant 2, mRNA [NM_004968]	1.891
THC2676635	Unknown	2.056
CAPS	Homo sapiens calcyphosine (CAPS), transcript variant 1, mRNA [NM_004058]	4.014
WFDC2	Homo sapiens WAP four-disulfide core domain 2 (WFDC2), transcript variant 4, mRNA [NM_080734]	3.606
GALNT4	Homo sapiens UDP-N-acetyl-alpha-D-galactosamine:polypeptide N-acetylgalactosaminyltransferase 4 (GalNAc-T4) (GALNT4), mRNA [NM_003774]	2.341
FOXE1	Homo sapiens forkhead box E1 (thyroid transcription factor 2) (FOXE1), mRNA [NM_004473]	-1.483
BOK	Homo sapiens BCL2-related ovarian killer (BOK), mRNA [NM_032515]	1.699
SPDEF	Homo sapiens SAM pointed domain containing ets transcription factor (SPDEF), mRNA [NM_012391]	3.545
LIMS3	Homo sapiens LIM and senescent cell antigen-like domains 3 (LIMS3), mRNA [NM_033514]	3.788
FGFR2	Homo sapiens fibroblast growth factor receptor 2 (bacteria-expressed kinase, keratinocyte growth factor receptor, craniofacial dysostosis 1, Crouzon syndrome, Pfeiffer syndrome, Jackson-Weiss syndrome) (FGFR2), transcript variant 2, mRNA [NM_022970]	2.639
CARD10	Homo sapiens caspase recruitment domain family, member 10 (CARD10), mRNA [NM_014550]	2.184
STX18	Homo sapiens syntaxin 18 (STX18), mRNA [NM_016930]	2.166
APCDD1L	Homo sapiens adenomatosis polyposis coli down-regulated 1-like (APCDD1L), mRNA [NM_153360]	-1.802
AK096677	Homo sapiens cDNA FLJ39358 fis, clone PEBLM2004015. [AK096677]	3.802
AW389821	AW389821 RC5-ST0171-201099-012-c05 ST0171 Homo sapiens cDNA, mRNA sequence [AW389821]	2.245
FN1	Homo sapiens fibronectin 1 (FN1), transcript variant 7, mRNA [NM_054034]	-1.829
KIAA1324	Homo sapiens clone DNA59770 AEPG2426 (UNQ2426) mRNA, complete cds. [AY358366]	5.289
C1orf88	Homo sapiens chromosome 1 open reading frame 88 (C1orf88), mRNA [NM_181643]	3.361
HMGA2	Homo sapiens high mobility group AT-hook 2 (HMGA2), transcript variant 1, mRNA [NM_003483]	-3.084
HAS2	Homo sapiens hyaluronan synthase 2 (HAS2), mRNA [NM_005328]	-1.549
WFDC2	Homo sapiens WAP four-disulfide core domain 2 (WFDC2), transcript variant 2, mRNA [NM_080736]	3.826
MUC1	Homo sapiens mucin 1, cell surface associated (MUC1), transcript variant 1, mRNA [NM_002456]	2.979
TRIB3	Homo sapiens tribbles homolog 3 (Drosophila) (TRIB3), mRNA [NM_021158]	-2.18
A_24_P524462	Unknown	2.273
NDUFA4L2	Homo sapiens NADH dehydrogenase (ubiquinone) 1 alpha subcomplex, 4-like 2 (NDUFA4L2), mRNA [NM_020142]	-1.717
GCNT3	glucosaminyl (N-acetyl) transferase 3, mucin type [Source:RefSeq_peptide;Acc:NP_004742] [ENST00000267857]	3.659
SERPINA5	Homo sapiens serpin peptidase inhibitor, clade A (alpha-1 antiproteinase, antitrypsin), member 5 (SERPINA5), mRNA [NM_000624]	5.819
ICA1	Homo sapiens islet cell autoantigen 1, 69kDa (ICA1), transcript variant 2, mRNA [NM_004968]	1.921
CDR1	Homo sapiens cerebellar degeneration-related protein 1, 34kDa (CDR1), mRNA [NM_004065]	-1.258
MEIS1	Homo sapiens Meis1, myeloid ecotropic viral integration site 1 homolog (mouse) (MEIS1), mRNA [NM_002398]	2.541
PMM1	Homo sapiens phosphomannomutase 1 (PMM1), mRNA [NM_002676]	1.743
ASRGL1	Homo sapiens asparaginase like 1 (ASRGL1), mRNA [NM_025080]	2.962
SOX11	Homo sapiens SRY (sex determining region Y)-box 11 (SOX11), mRNA [NM_003108]	-2.546
C9orf121	Homo sapiens chromosome 9 open reading frame 121 (C9orf121), mRNA [NM_145283]	1.5
2007-08-31	Homo sapiens septin 11 (SEPT11), mRNA [NM_018243]	-1.681
XBP1	Homo sapiens X-box binding protein 1 (XBP1), transcript variant 1, mRNA [NM_005080]	1.74
COL25A1	Homo sapiens collagen, type XXV, alpha 1, mRNA (cDNA clone MGC:33431 IMAGE:5268875), complete cds. [BC036669]	-1.462
CDR1	Homo sapiens cDNA FLJ30359 fis, clone BRACE2007760, highly similar to 40S RIBOSOMAL PROTEIN S15A. [AK054921]	-2.405
AK026140	Homo sapiens cDNA: FLJ22487 fis, clone HRC10931. [AK026140]	-1.7
ONECUT2	Homo sapiens one cut domain, family member 2 (ONECUT2), mRNA [NM_004852]	-1.949
TRIM2	Homo sapiens tripartite motif-containing 2 (TRIM2), mRNA [NM_015271]	1.706
RNF103	Homo sapiens ring finger protein 103 (RNF103), mRNA [NM_005667]	1.328
THC2691455	Q56A81_HUMAN (Q56A81) TBR1 protein (Fragment), partial (10%) [THC2691455]	-1.396
MGC4294	Homo sapiens hypothetical protein MGC4294, mRNA (cDNA clone MGC:4294 IMAGE:3636069), complete cds. [BC002831]	-1.481
NAPSB	Homo sapiens napsin B aspartic peptidase pseudogene (NAPSB) on chromosome 19 [NR_002798]	3.711
TDRD7	Homo sapiens tudor domain containing 7 (TDRD7), mRNA [NM_014290]	1.414
TSGA2	Homo sapiens testis specific A2 homolog (mouse) (TSGA2), mRNA [NM_080860]	3.39
PLXNA1	Homo sapiens plexin A1 (PLXNA1), mRNA [NM_032242]	-1.501
LRG1	Homo sapiens leucine-rich alpha-2-glycoprotein 1 (LRG1), mRNA [NM_052972]	2.558
SERPINA5	Homo sapiens serpin peptidase inhibitor, clade A (alpha-1 antiproteinase, antitrypsin), member 5 (SERPINA5), mRNA [NM_000624]	4.976
NT5E	Homo sapiens 5'-nucleotidase, ecto (CD73) (NT5E), mRNA [NM_002526]	2.833
PIGR	Homo sapiens polymeric immunoglobulin receptor (PIGR), mRNA [NM_002644]	4.717
RRH	Homo sapiens retinal pigment epithelium-derived rhodopsin homolog (RRH), mRNA [NM_006583]	-1.225
AF038185	Homo sapiens clone 23700 mRNA sequence. [AF038185]	-2.076
NRIP1	Homo sapiens nuclear receptor interacting protein 1 (NRIP1), mRNA [NM_003489]	1.7
KIRREL	Homo sapiens kin of IRRE like (Drosophila) (KIRREL), mRNA [NM_018240]	-1.306
BCMP11	Homo sapiens breast cancer membrane protein 11 (BCMP11), mRNA [NM_176813]	3.301
ONECUT2	Homo sapiens one cut domain, family member 2 (ONECUT2), mRNA [NM_004852]	-2.302
C4BPA	Homo sapiens complement component 4 binding protein, alpha (C4BPA), mRNA [NM_000715]	5.437
TXNDC13	Homo sapiens thioredoxin domain containing 13 (TXNDC13), mRNA [NM_021156]	1.741
RHOU	Homo sapiens ras homolog gene family, member U (RHOU), mRNA [NM_021205]	1.863
SIX1	Homo sapiens sine oculis homeobox homolog 1 (Drosophila) (SIX1), mRNA [NM_005982]	-4.112
SPHK1	Homo sapiens sphingosine kinase 1 (SPHK1), transcript variant 1, mRNA [NM_021972]	-1.949
SH3YL1	Homo sapiens SH3 domain containing, Ysc84-like 1 (S. cerevisiae) (SH3YL1), mRNA [NM_015677]	1.763
AK131023	Homo sapiens cDNA FLJ27513 fis, clone TST08509. [AK131023]	3.98
DDX25	Homo sapiens DEAD (Asp-Glu-Ala-Asp) box polypeptide 25 (DDX25), mRNA [NM_013264]	-1.344
UBE2S	Homo sapiens ubiquitin-conjugating enzyme E2S (UBE2S), mRNA [NM_014501]	-1.704
ARL6IP5	Homo sapiens ADP-ribosylation-like factor 6 interacting protein 5 (ARL6IP5), mRNA [NM_006407]	1.571
HGD	Homo sapiens homogentisate 1,2-dioxygenase (homogentisate oxidase) (HGD), mRNA [NM_000187]	3.478
IL20RA	Homo sapiens interleukin 20 receptor, alpha (IL20RA), mRNA [NM_014432]	2.448
OMA1	Homo sapiens OMA1 homolog, zinc metallopeptidase (S. cerevisiae) (OMA1), mRNA [NM_145243]	1.333
GRAMD3	Homo sapiens GRAM domain containing 3 (GRAMD3), mRNA [NM_023927]	1.508
CPM	Homo sapiens carboxypeptidase M (CPM), transcript variant 1, mRNA [NM_001874]	2.728
ARHGAP18	Homo sapiens Rho GTPase activating protein 18 (ARHGAP18), mRNA [NM_033515]	1.498
ENST00000369945	Novel protein. [Source:Uniprot/SPTREMBL;Acc:Q5T5A2] [ENST00000369945]	4.062
C12orf34	Homo sapiens chromosome 12 open reading frame 34 (C12orf34), mRNA [NM_032829]	-1.708
SHMT2	Homo sapiens serine hydroxymethyltransferase 2 (mitochondrial) (SHMT2), mRNA [NM_005412]	-1.523
C22orf32	Homo sapiens chromosome 22 open reading frame 32 (C22orf32), mRNA [NM_033318]	1.521
AW972815	EST384910 MAGE resequences, MAGL Homo sapiens cDNA, mRNA sequence [AW972815]	-1.952
ONECUT2	Homo sapiens one cut domain, family member 2 (ONECUT2), mRNA [NM_004852]	-1.889
TMED6	Homo sapiens transmembrane emp24 protein transport domain containing 6 (TMED6), mRNA [NM_144676]	3.004
FAM110C	full-length cDNA clone CS0DJ001YJ05 of T cells (Jurkat cell line) Cot 10-normalized of Homo sapiens (human). [CR601458]	2.532
AK026517	Homo sapiens cDNA: FLJ22864 fis, clone KAT02164. [AK026517]	2.761
HLA-DMA	Homo sapiens major histocompatibility complex, class II, DM alpha (HLA-DMA), mRNA [NM_006120]	1.949
FLJ10847	Homo sapiens hypothetical protein FLJ10847 (FLJ10847), mRNA [NM_018242]	3.688
THC2539939	NM_067624 Y55F3AM.3a {Caenorhabditis elegans} (exp=-1; wgp=0; cg=0), partial (4%) [THC2539939]	1.745
UBE2S	Homo sapiens ubiquitin-conjugating enzyme E2S (UBE2S), mRNA [NM_014501]	-1.653
LOC124446	Homo sapiens hypothetical protein BC017488 (LOC124446), mRNA [NM_194280]	1.302
CPM	Homo sapiens carboxypeptidase M (CPM), transcript variant 1, mRNA [NM_001874]	2.933
RRAD	Homo sapiens Ras-related associated with diabetes (RRAD), mRNA [NM_004165]	2.601
FLJ10847	Homo sapiens hypothetical protein FLJ10847 (FLJ10847), mRNA [NM_018242]	3.312
DHRS7B	Homo sapiens dehydrogenase/reductase (SDR family) member 7B (DHRS7B), mRNA [NM_015510]	1.401
CDK6	Homo sapiens cyclin-dependent kinase 6 (CDK6), mRNA [NM_001259]	-1.9
FAM101B	Homo sapiens family with sequence similarity 101, member B (FAM101B), mRNA [NM_182705]	-1.453
COL5A2	Homo sapiens collagen, type V, alpha 2 (COL5A2), mRNA [NM_000393]	-2.031
COL25A1	Homo sapiens collagen, type XXV, alpha 1 (COL25A1), transcript variant 1, mRNA [NM_198721]	-1.782
UBE2S	Homo sapiens ubiquitin-conjugating enzyme E2S (UBE2S), mRNA [NM_014501]	-1.695
ARFGAP3	Homo sapiens ADP-ribosylation factor GTPase activating protein 3 (ARFGAP3), mRNA [NM_014570]	1.58
THC2699069	Q7SG75_NEUCR (Q7SG75) Predicted protein, partial (3%) [THC2699069]	-1.912
C11orf41	Human G2 protein mRNA, partial cds. [U10991]	-2.095
RPS6KA5	Homo sapiens ribosomal protein S6 kinase, 90kDa, polypeptide 5 (RPS6KA5), transcript variant 1, mRNA [NM_004755]	1.851
LMO1	Homo sapiens LIM domain only 1 (rhombotin 1) (LMO1), mRNA [NM_002315]	-1.887
PTTG1	Homo sapiens pituitary tumor-transforming 1 (PTTG1), mRNA [NM_004219]	-1.899
AF085848	Homo sapiens full length insert cDNA clone YI48C03. [AF085848]	1.676
MGC23985	Homo sapiens similar to AVLV472 (MGC23985), mRNA [NM_206966]	-1.474
RANGNRF	Homo sapiens RAN guanine nucleotide release factor (RANGNRF), mRNA [NM_016492]	1.677
AK131287	Homo sapiens cDNA FLJ16240 fis, clone HCASM2003357. [AK131287]	-1.709
MYO5C	Homo sapiens myosin VC (MYO5C), mRNA [NM_018728]	1.796
MDFI	Homo sapiens MyoD family inhibitor (MDFI), mRNA [NM_005586]	-2.102
INA	Homo sapiens internexin neuronal intermediate filament protein, alpha (INA), mRNA [NM_032727]	-2.055
COL8A2	Homo sapiens collagen, type VIII, alpha 2 (COL8A2), mRNA [NM_005202]	-2.161
LOC400451	Homo sapiens hypothetical gene supported by AK075564; BC060873 (LOC400451), mRNA [NM_207446]	1.957
KARCA1	Homo sapiens kelch/ankyrin repeat containing cyclin A1 interacting protein (KARCA1), transcript variant 2, mRNA [NM_001007255]	1.839
MYLIP	Homo sapiens myosin regulatory light chain interacting protein (MYLIP), mRNA [NM_013262]	1.757
CCDC19	Homo sapiens coiled-coil domain containing 19 (CCDC19), mRNA [NM_012337]	3.212
CRABP1	Homo sapiens cellular retinoic acid binding protein 1 (CRABP1), mRNA [NM_004378]	-2.572
EYA1	Homo sapiens eyes absent homolog 1 (Drosophila) (EYA1), transcript variant 3, mRNA [NM_000503]	-2.032
LOC439911	Homo sapiens cDNA FLJ45542 fis, clone BRTHA2033320. [AK127450]	1.581
CITED4	Homo sapiens Cbp/p300-interacting transactivator, with Glu/Asp-rich carboxy-terminal domain, 4 (CITED4), mRNA [NM_133467]	1.842
TIMM50	Homo sapiens translocase of inner mitochondrial membrane 50 homolog (S. cerevisiae) (TIMM50), mRNA [NM_001001563]	-1.367
C6orf165	CMP-sialic acid transporter (CMP-Sia-Tr) (CMP-SA-Tr) (Solute carrier family 35 member A1). [Source:Uniprot/SWISSPROT;Acc:P78382] [ENST00000369562]	2.497
U92981	Homo sapiens clone DT1P1B6 mRNA, CAG repeat region. [U92981]	2.255
FOXA2	Homo sapiens forkhead box A2 (FOXA2), transcript variant 1, mRNA [NM_021784]	3.667
ZNF516	Zinc finger protein 516. [Source:Uniprot/SWISSPROT;Acc:Q92618] [ENST00000217537]	1.718
A_24_P798431	Unknown	1.336
THC2651023	Unknown	-1.581
PDE3B	Homo sapiens phosphodiesterase 3B, cGMP-inhibited (PDE3B), mRNA [NM_000922]	-1.345
TTL	Homo sapiens tubulin tyrosine ligase (TTL), mRNA [NM_153712]	-1.207
C10orf79	Homo sapiens chromosome 10 open reading frame 79 (C10orf79), mRNA [NM_025145]	3.168
DDO	Homo sapiens D-aspartate oxidase (DDO), transcript variant 1, mRNA [NM_003649]	1.395
KAL1	Homo sapiens Kallmann syndrome 1 sequence (KAL1), mRNA [NM_000216]	-1.787
CTSL2	Homo sapiens cathepsin L2 (CTSL2), mRNA [NM_001333]	3.176
HIATL1	Homo sapiens hippocampus abundant transcript-like 1 (HIATL1), mRNA [NM_032558]	1.478
GPRIN2	G protein-regulated inducer of neurite outgrowth 2 (GRIN2). [Source:Uniprot/SWISSPROT;Acc:O60269] [ENST00000374314]	-1.939
ENST00000326382	CDNA FLJ35271 fis, clone PROST2005886 (Hypothetical protein FLJ37078) (CDNA FLJ37078 fis, clone BRACE2016315). [Source:Uniprot/SPTREMBL;Acc:Q8N0Y6] [ENST00000326382]	-1.437
CEACAM1	Homo sapiens carcinoembryonic antigen-related cell adhesion molecule 1 (biliary glycoprotein) (CEACAM1), transcript variant 1, mRNA [NM_001712]	2.287
RNPS1	Homo sapiens RNA binding protein S1, serine-rich domain (RNPS1), transcript variant 1, mRNA [NM_006711]	-1.478
HNMT	Homo sapiens histamine N-methyltransferase (HNMT), transcript variant 1, mRNA [NM_006895]	1.832
HMGA1	Homo sapiens high mobility group AT-hook 1 (HMGA1), transcript variant 2, mRNA [NM_002131]	-1.537
TLE1	Homo sapiens transducin-like enhancer of split 1 (E(sp1) homolog, Drosophila) (TLE1), mRNA [NM_005077]	1.523
ANKRD42	Homo sapiens ankyrin repeat domain 42 (ANKRD42), mRNA [NM_182603]	1.592
C9orf61	Homo sapiens chromosome 9 open reading frame 61 (C9orf61), mRNA [NM_004816]	2.608
CNDP2	Homo sapiens CNDP dipeptidase 2 (metallopeptidase M20 family) (CNDP2), mRNA [NM_018235]	1.569
C10orf81	Homo sapiens cDNA FLJ44383 fis, clone TRACH3036207. [AK126354]	3.494
LRIG1	Homo sapiens leucine-rich repeats and immunoglobulin-like domains 1 (LRIG1), mRNA [NM_015541]	2.071
PRPH	Homo sapiens peripherin (PRPH), mRNA [NM_006262]	-2.584
PLXNA3	Homo sapiens plexin A3 (PLXNA3), mRNA [NM_017514]	-1.234
AK7	Homo sapiens adenylate kinase 7 (AK7), mRNA [NM_152327]	2.131
THC2708803	Unknown	2.603
CTSL	Homo sapiens cathepsin L (CTSL), transcript variant 1, mRNA [NM_001912]	1.854
USP53	Homo sapiens ubiquitin specific peptidase 53, mRNA (cDNA clone IMAGE:4082351), complete cds. [BC017382]	1.553
AKAP14	Homo sapiens A kinase (PRKA) anchor protein 14 (AKAP14), transcript variant 1, mRNA [NM_178813]	2.394
JMJD2C	Homo sapiens jumonji domain containing 2C (JMJD2C), mRNA [NM_015061]	1.373
COL5A2	Homo sapiens collagen, type V, alpha 2 (COL5A2), mRNA [NM_000393]	-1.863
SLC22A4	Homo sapiens solute carrier family 22 (organic cation transporter), member 4 (SLC22A4), mRNA [NM_003059]	1.625
TFF3	Homo sapiens trefoil factor 3 (intestinal) (TFF3), mRNA [NM_003226]	4.621
CAPSL	Homo sapiens calcyphosine-like (CAPSL), transcript variant 1, mRNA [NM_144647]	3.477
TFF3	Homo sapiens trefoil factor 3 (intestinal) (TFF3), mRNA [NM_003226]	4.517
ZNF623	Homo sapiens zinc finger protein 623 (ZNF623), mRNA [NM_014789]	-1.31
HLA-DRB5	Homo sapiens major histocompatibility complex, class II, DR beta 5 (HLA-DRB5), mRNA [NM_002125]	2.35
KIAA1737	Homo sapiens KIAA1737 (KIAA1737), mRNA [NM_033426]	1.391
C1orf115	Homo sapiens chromosome 1 open reading frame 115 (C1orf115), mRNA [NM_024709]	1.706
DPF3	Homo sapiens cDNA FLJ42956 fis, clone BRSTN2009899. [AK124946]	-1.631
ALDH3A2	Homo sapiens aldehyde dehydrogenase 3 family, member A2 (ALDH3A2), transcript variant 1, mRNA [NM_001031806]	1.681
FUCA1	Homo sapiens fucosidase, alpha-L- 1, tissue (FUCA1), mRNA [NM_000147]	1.553
COL11A1	Homo sapiens collagen, type XI, alpha 1 (COL11A1), transcript variant B, mRNA [NM_080629]	-2.278
DNM3	Homo sapiens dynamin 3 (DNM3), mRNA [NM_015569]	-1.599
TNFRSF14	Homo sapiens tumor necrosis factor receptor superfamily, member 14 (herpesvirus entry mediator) (TNFRSF14), mRNA [NM_003820]	1.719
TST	Homo sapiens thiosulfate sulfurtransferase (rhodanese) (TST), nuclear gene encoding mitochondrial protein, mRNA [NM_003312]	1.648
THC2602429	Unknown	-1.495
CCDC86	Homo sapiens coiled-coil domain containing 86 (CCDC86), mRNA [NM_024098]	-1.265
ARMC3	Homo sapiens armadillo repeat containing 3 (ARMC3), mRNA [NM_173081]	3.411
PTTG2	Homo sapiens pituitary tumor-transforming 2 (PTTG2), mRNA [NM_006607]	-1.758
MGC13057	Homo sapiens hypothetical protein MGC13057 (MGC13057), transcript variant 1, mRNA [NM_001042519]	2.519
RUNDC1	Homo sapiens RUN domain containing 1 (RUNDC1), mRNA [NM_173079]	1.315
PRSS35	Homo sapiens protease, serine, 35 (PRSS35), mRNA [NM_153362]	-1.387
TRIM22	Homo sapiens tripartite motif-containing 22 (TRIM22), mRNA [NM_006074]	1.69
KIAA1754L	Homo sapiens KIAA1754-like (KIAA1754L), transcript variant 1, mRNA [NM_178495]	-1.306
C14orf121	Homo sapiens chromosome 14 open reading frame 121 (C14orf121), mRNA [NM_138360]	-1.338
VMAC	Homo sapiens vimentin-type IF-associated coiled-coil protein (VMAC), mRNA [NM_001017921]	1.448
ADRA2A	Homo sapiens adrenergic, alpha-2A-, receptor (ADRA2A), mRNA [NM_000681]	2.203
BX538051	Homo sapiens mRNA; cDNA DKFZp686F09156 (from clone DKFZp686F09156). [BX538051]	1.945
RCOR2	Homo sapiens REST corepressor 2 (RCOR2), mRNA [NM_173587]	-1.233
MYRIP	Homo sapiens myosin VIIA and Rab interacting protein (MYRIP), mRNA [NM_015460]	2.013
GPR19	Homo sapiens G protein-coupled receptor 19 (GPR19), mRNA [NM_006143]	-1.427
DENND4C	Homo sapiens DENN/MADD domain containing 4C (DENND4C), mRNA [NM_017925]	1.316
UCHL1	Homo sapiens ubiquitin carboxyl-terminal esterase L1 (ubiquitin thiolesterase) (UCHL1), mRNA [NM_004181]	-3.958
HLA-DRB1	Homo sapiens major histocompatibility complex, class II, DR beta 1 (HLA-DRB1), mRNA [NM_002124]	2.101
LOC728215	Human (clone CTG-A4) mRNA sequence. [L10374]	2.898
ITGA6	Homo sapiens integrin, alpha 6 (ITGA6), transcript variant 2, mRNA [NM_000210]	1.628
C10orf81	Homo sapiens chromosome 10 open reading frame 81 (C10orf81), mRNA [NM_024889]	3.235
NDRG1	Homo sapiens N-myc downstream regulated gene 1 (NDRG1), mRNA [NM_006096]	-1.515
ACSM3	Homo sapiens acyl-CoA synthetase medium-chain family member 3 (ACSM3), transcript variant 2, mRNA [NM_202000]	1.674
EFHB	Homo sapiens EF-hand domain family, member B (EFHB), mRNA [NM_144715]	2.054
CR601835	full-length cDNA clone CS0DF019YG19 of Fetal brain of Homo sapiens (human). [CR601835]	-1.627
MYO9B	Homo sapiens myosin IXB (MYO9B), mRNA [NM_004145]	-1.326
IL6R	Homo sapiens interleukin 6 receptor (IL6R), transcript variant 1, mRNA [NM_000565]	1.73
ADD2	Homo sapiens adducin 2 (beta) (ADD2), transcript variant beta-4, mRNA [NM_017488]	-1.355
SLAIN1	Homo sapiens SLAIN motif family, member 1 (SLAIN1), transcript variant 1, mRNA [NM_001040153]	1.771
CREB3L4	Homo sapiens cAMP responsive element binding protein 3-like 4 (CREB3L4), mRNA [NM_130898]	1.898
TNFSF10	Homo sapiens tumor necrosis factor (ligand) superfamily, member 10 (TNFSF10), mRNA [NM_003810]	2.011
TLR3	Homo sapiens toll-like receptor 3 (TLR3), mRNA [NM_003265]	1.765
RSHL3	Homo sapiens radial spokehead-like 3 (RSHL3), mRNA [NM_001010892]	2.193
PPP1R1A	Homo sapiens protein phosphatase 1, regulatory (inhibitor) subunit 1A (PPP1R1A), mRNA [NM_006741]	-1.631
PH-4	Homo sapiens hypoxia-inducible factor prolyl 4-hydroxylase (PH-4), transcript variant 2, mRNA [NM_017732]	1.435
ALS2CR4	Homo sapiens amyotrophic lateral sclerosis 2 (juvenile) chromosome region, candidate 4 (ALS2CR4), transcript variant 1, mRNA [NM_001044385]	-1.408
CAT	Homo sapiens catalase (CAT), mRNA [NM_001752]	1.428
SERPINB1	Leukocyte elastase inhibitor (LEI) (Serpin B1) (Monocyte/neutrophil elastase inhibitor) (M/NEI) (EI). [Source:Uniprot/SWISSPROT;Acc:P30740] [ENST00000380739]	1.613
ARHGAP28	Homo sapiens Rho GTPase activating protein 28 (ARHGAP28), transcript variant 1, mRNA [NM_001010000]	-1.601
KIAA0644	Homo sapiens KIAA0644 gene product (KIAA0644), mRNA [NM_014817]	-2.01
LIMS3	Homo sapiens cDNA clone IMAGE:30531558, containing frame-shift errors. [BC094740]	3.527
SLC36A4	Homo sapiens solute carrier family 36 (proton/amino acid symporter), member 4 (SLC36A4), mRNA [NM_152313]	-1.683
NT5E	Homo sapiens 5'-nucleotidase, ecto (CD73) (NT5E), mRNA [NM_002526]	1.532
APBB2	Homo sapiens amyloid beta (A4) precursor protein-binding, family B, member 2 (Fe65-like) (APBB2), mRNA [NM_173075]	-1.481
FLJ20273	Homo sapiens RNA-binding protein (FLJ20273), mRNA [NM_019027]	1.845
BARX1	Homo sapiens BarH-like homeobox 1 (BARX1), mRNA [NM_021570]	-1.918
TMEM9B	Homo sapiens TMEM9 domain family, member B (TMEM9B), mRNA [NM_020644]	1.343
LRRC48	Homo sapiens leucine rich repeat containing 48 (LRRC48), mRNA [NM_031294]	1.861
NME5	Homo sapiens non-metastatic cells 5, protein expressed in (nucleoside-diphosphate kinase) (NME5), mRNA [NM_003551]	2.024
A_32_P227400	Unknown	-1.178
MKRN3	Homo sapiens makorin, ring finger protein, 3 (MKRN3), mRNA [NM_005664]	-1.488
B4GALNT3	Homo sapiens cDNA FLJ16224 fis, clone CTONG3009287. [AK131277]	2.009
SRrp35	Homo sapiens serine-arginine repressor protein (35 kDa) (SRrp35), mRNA [NM_080743]	-1.566
C20orf85	Homo sapiens chromosome 20 open reading frame 85 (C20orf85), mRNA [NM_178456]	5.278
AGBL2	Homo sapiens ATP/GTP binding protein-like 2 (AGBL2), mRNA [NM_024783]	2.132
FAM120A	Homo sapiens family with sequence similarity 120A (FAM120A), mRNA [NM_014612]	1.324
TWIST1	Homo sapiens twist homolog 1 (acrocephalosyndactyly 3; Saethre-Chotzen syndrome) (Drosophila) (TWIST1), mRNA [NM_000474]	-1.317
SPATA18	Homo sapiens spermatogenesis associated 18 homolog (rat) (SPATA18), mRNA [NM_145263]	2.3
NAPSA	Homo sapiens napsin A aspartic peptidase (NAPSA), mRNA [NM_004851]	2.401
KRT14	Homo sapiens keratin 14 (epidermolysis bullosa simplex, Dowling-Meara, Koebner) (KRT14), mRNA [NM_000526]	-1.779
FOXJ1	Homo sapiens forkhead box J1 (FOXJ1), mRNA [NM_001454]	1.811
VPS13C	Homo sapiens vacuolar protein sorting 13 homolog C (S. cerevisiae) (VPS13C), transcript variant 2A, mRNA [NM_020821]	1.469
CCDC102B	Homo sapiens coiled-coil domain containing 102B (CCDC102B), mRNA [NM_024781]	-1.397
SLC37A3	Homo sapiens solute carrier family 37 (glycerol-3-phosphate transporter), member 3 (SLC37A3), transcript variant 1, mRNA [NM_207113]	1.375
C6orf165	Homo sapiens chromosome 6 open reading frame 165 (C6orf165), transcript variant 1, mRNA [NM_001031743]	1.869
MGC10646	MGC10646 protein (Fragment). [Source:Uniprot/SPTREMBL;Acc:Q66K19] [ENST00000286794]	-1.251
THC2754464	AA807922 nu98d12.s1 NCI_CGAP_Pr22 Homo sapiens cDNA clone IMAGE:1218743 3', mRNA sequence [AA807922]	-1.362
AKAP7	Homo sapiens A kinase (PRKA) anchor protein 7 (AKAP7), transcript variant gamma, mRNA [NM_016377]	1.708
MBP	Homo sapiens myelin basic protein (MBP), transcript variant 8, mRNA [NM_001025100]	1.599
ZDHHC1	Homo sapiens zinc finger, DHHC-type containing 1 (ZDHHC1), mRNA [NM_013304]	1.488
ADD2	Homo sapiens adducin 2 (beta) (ADD2), transcript variant beta-4, mRNA [NM_017488]	-1.323
WDR51B	Homo sapiens WD repeat domain 51B (WDR51B), mRNA [NM_172240]	1.595
WNK3	Serine/threonine-protein kinase WNK3 (EC 2.7.11.1) (Protein kinase with no lysine 3) (Protein kinase, lysine-deficient 3). [Source:Uniprot/SWISSPROT;Acc:Q9BYP7] [ENST00000375169]	-1.318
RSHL3	Homo sapiens radial spokehead-like 3 (RSHL3), mRNA [NM_001010892]	2.016
C10orf114	Homo sapiens chromosome 10 open reading frame 114 (C10orf114), mRNA [NM_001010911]	-1.839
C20orf85	Homo sapiens chromosome 20 open reading frame 85 (C20orf85), mRNA [NM_178456]	5.492
LOC146909	Homo sapiens hypothetical protein LOC146909, mRNA (cDNA clone IMAGE:4418755), partial cds. [BC048263]	-1.695
FBN2	Homo sapiens partial mRNA for fibrillin 5. [X62009]	-1.583
BOP1	Homo sapiens block of proliferation 1 (BOP1), mRNA [NM_015201]	-1.53
AHCYL1	Homo sapiens S-adenosylhomocysteine hydrolase-like 1 (AHCYL1), mRNA [NM_006621]	1.346
LOC440335	Homo sapiens cDNA clone IMAGE:4296365. [BC022385]	2.63
C1orf192	Homo sapiens chromosome 1 open reading frame 192 (C1orf192), mRNA [NM_001013625]	1.753
PLCE1	Homo sapiens phospholipase C, epsilon 1 (PLCE1), mRNA [NM_016341]	2.042
GABRP	Homo sapiens gamma-aminobutyric acid (GABA) A receptor, pi (GABRP), mRNA [NM_014211]	3.432
SCN8A	Homo sapiens sodium channel, voltage gated, type VIII, alpha (SCN8A), mRNA [NM_014191]	-1.18
NXPH4	Homo sapiens neurexophilin 4 (NXPH4), mRNA [NM_007224]	-1.44
TM9SF1	Homo sapiens transmembrane 9 superfamily member 1 (TM9SF1), transcript variant 1, mRNA [NM_006405]	1.331
KIAA1370	Homo sapiens KIAA1370 (KIAA1370), mRNA [NM_019600]	1.391
FLJ33996	Homo sapiens cDNA FLJ33996 fis, clone DFNES2008881. [AK091315]	-1.221
MATN4	Homo sapiens matrilin 4 (MATN4), transcript variant 1, mRNA [NM_003833]	-1.753
ADA	Homo sapiens adenosine deaminase (ADA), mRNA [NM_000022]	-1.649
ENST00000380676	Homo sapiens cDNA FLJ27352 fis, clone TST05165. [AK130862]	1.504
ADH1C	Homo sapiens alcohol dehydrogenase 1C (class I), gamma polypeptide (ADH1C), mRNA [NM_000669]	2.477
MGC13057	Homo sapiens hypothetical protein MGC13057 (MGC13057), transcript variant 1, mRNA [NM_001042519]	1.891
CHMP2A	Homo sapiens chromatin modifying protein 2A (CHMP2A), transcript variant 1, mRNA [NM_014453]	1.277
A_32_P191141	Unknown	-1.721
PQLC3	Homo sapiens PQ loop repeat containing 3 (PQLC3), mRNA [NM_152391]	1.574
HLA-DRB3	Homo sapiens major histocompatibility complex, class II, DR beta 3 (HLA-DRB3), mRNA [NM_022555]	2.3
C14orf45	Homo sapiens chromosome 14 open reading frame 45 (C14orf45), mRNA [NM_025057]	1.871
PNOC	Homo sapiens prepronociceptin (PNOC), mRNA [NM_006228]	-2.853
KCNK12	Homo sapiens potassium channel, subfamily K, member 12 (KCNK12), mRNA [NM_022055]	-1.325
ANXA11	Homo sapiens annexin A11 (ANXA11), transcript variant c, mRNA [NM_145869]	1.407
CELSR1	Homo sapiens cadherin, EGF LAG seven-pass G-type receptor 1 (flamingo homolog, Drosophila) (CELSR1), mRNA [NM_014246]	1.801
KCNQ3	Homo sapiens potassium voltage-gated channel, KQT-like subfamily, member 3 (KCNQ3), mRNA [NM_004519]	-1.228
PHTF2	Homo sapiens putative homeodomain transcription factor 2 (PHTF2), mRNA [NM_020432]	-1.215
HIST1H3B	Homo sapiens histone cluster 1, H3b (HIST1H3B), mRNA [NM_003537]	-1.675
THUMPD1	Homo sapiens THUMP domain containing 1 (THUMPD1), mRNA [NM_017736]	1.301
NAB1	Homo sapiens NGFI-A binding protein 1 (EGR1 binding protein 1) (NAB1), mRNA [NM_005966]	-1.399
TRIM22	Homo sapiens tripartite motif-containing 22 (TRIM22), mRNA [NM_006074]	1.627
C6orf117	Homo sapiens chromosome 6 open reading frame 117 (C6orf117), mRNA [NM_138409]	1.382
CALML4	Homo sapiens calmodulin-like 4 (CALML4), transcript variant 1, mRNA [NM_033429]	2.023
LOC283454	Homo sapiens cDNA FLJ37411 fis, clone BRAMY2028682. [AK094730]	-1.935
C14orf152	Homo sapiens chromosome 14 open reading frame 152 (C14orf152), mRNA [NM_138344]	1.988
PTTG3	Homo sapiens pituitary tumor-transforming 3 (PTTG3) on chromosome 8 [NR_002734]	-1.478
PER2	Homo sapiens period homolog 2 (Drosophila) (PER2), transcript variant 1, mRNA [NM_022817]	1.426
PHTF2	Homo sapiens putative homeodomain transcription factor 2 (PHTF2), mRNA [NM_020432]	-1.26
RPRML	Homo sapiens reprimo-like (RPRML), mRNA [NM_203400]	-1.66
PHF11	Homo sapiens PHD finger protein 11 (PHF11), transcript variant 1, mRNA [NM_001040443]	1.351
AK125038	Homo sapiens cDNA FLJ43048 fis, clone BRTHA3004502. [AK125038]	1.73
ESR1	Homo sapiens estrogen receptor 1 (ESR1), mRNA [NM_000125]	1.465
KIF9	Homo sapiens kinesin family member 9 (KIF9), transcript variant 3, mRNA [NM_182903]	1.691
GRK6	Homo sapiens G protein-coupled receptor kinase 6 (GRK6), transcript variant 2, mRNA [NM_002082]	-1.271
IL1R1	Homo sapiens interleukin 1 receptor, type I (IL1R1), mRNA [NM_000877]	1.662
APLN	Homo sapiens apelin, AGTRL1 ligand (APLN), mRNA [NM_017413]	-1.849
C9orf116	Homo sapiens chromosome 9 open reading frame 116 (C9orf116), transcript variant 1, mRNA [NM_001048265]	1.996
CDKN1B	Homo sapiens cyclin-dependent kinase inhibitor 1B (p27, Kip1) (CDKN1B), mRNA [NM_004064]	-1.568
FGFR2	Homo sapiens fibroblast growth factor receptor 2 (bacteria-expressed kinase, keratinocyte growth factor receptor, craniofacial dysostosis 1, Crouzon syndrome, Pfeiffer syndrome, Jackson-Weiss syndrome) (FGFR2), transcript variant 2, mRNA [NM_022970]	1.88
EHF	Homo sapiens ets homologous factor (EHF), mRNA [NM_012153]	2.078
RBP4	Homo sapiens retinol binding protein 4, plasma (RBP4), mRNA [NM_006744]	-2.356
CORO6	Homo sapiens coronin 6 (CORO6), mRNA [NM_032854]	-1.658
PPIL6	Homo sapiens peptidylprolyl isomerase (cyclophilin)-like 6 (PPIL6), mRNA [NM_173672]	1.874
GALNT7	Homo sapiens UDP-N-acetyl-alpha-D-galactosamine:polypeptide N-acetylgalactosaminyltransferase 7 (GalNAc-T7) (GALNT7), mRNA [NM_017423]	1.592
PDK1	Homo sapiens pyruvate dehydrogenase kinase, isozyme 1 (PDK1), nuclear gene encoding mitochondrial protein, mRNA [NM_002610]	-1.447
LOC653464	PREDICTED: Homo sapiens similar to SLIT-ROBO Rho GTPase-activating protein 2 (srGAP2) (Formin-binding protein 2) (LOC653464), mRNA [XM_209227]	-1.391
FLJ35834	Homo sapiens hypothetical protein FLJ35834 (FLJ35834), mRNA [NM_178827]	1.542
LOC147645	Homo sapiens, clone IMAGE:4401841, mRNA. [BC016993]	-1.505
C9orf18	Homo sapiens chromosome 9 open reading frame 18 (C9orf18), mRNA [NM_198469]	2.43
THC2708803	Unknown	1.738
ACSL5	Homo sapiens acyl-CoA synthetase long-chain family member 5 (ACSL5), transcript variant 3, mRNA [NM_203380]	2.317
WDR78	Homo sapiens WD repeat domain 78 (WDR78), transcript variant 1, mRNA [NM_024763]	1.977
RRAD	Homo sapiens Ras-related associated with diabetes (RRAD), mRNA [NM_004165]	2.597
TTL	Homo sapiens tubulin tyrosine ligase (TTL), mRNA [NM_153712]	-1.179
PDK4	Homo sapiens pyruvate dehydrogenase kinase, isozyme 4 (PDK4), mRNA [NM_002612]	1.805
KCNK6	Homo sapiens potassium channel, subfamily K, member 6 (KCNK6), mRNA [NM_004823]	1.686
C9orf95	Homo sapiens chromosome 9 open reading frame 95 (C9orf95), mRNA [NM_017881]	1.526
C9orf24	Homo sapiens chromosome 9 open reading frame 24 (C9orf24), transcript variant 1, mRNA [NM_032596]	4.266
C6orf117	Homo sapiens chromosome 6 open reading frame 117 (C6orf117), mRNA [NM_138409]	1.982
NPDC1	Homo sapiens neural proliferation, differentiation and control, 1 (NPDC1), mRNA [NM_015392]	1.725
CASC1	Homo sapiens cancer susceptibility candidate 1 (CASC1), mRNA [NM_018272]	2.059
ALAD	Homo sapiens aminolevulinate, delta-, dehydratase (ALAD), transcript variant 1, mRNA [NM_001003945]	1.392
UGT2B10	Homo sapiens UDP glucuronosyltransferase 2 family, polypeptide B10 (UGT2B10), mRNA [NM_001075]	3.36
DDEF1	Homo sapiens development and differentiation enhancing factor 1 (DDEF1), mRNA [NM_018482]	-1.37
PAM	Homo sapiens peptidylglycine alpha-amidating monooxygenase (PAM), transcript variant 1, mRNA [NM_000919]	1.703
THC2660651	Q9KBG2_BACHD (Q9KBG2) Metal-tetracycline/H+ antiporter, partial (4%) [THC2660651]	-1.713
C4orf18	Homo sapiens chromosome 4 open reading frame 18 (C4orf18), transcript variant 2, mRNA [NM_016613]	2.276
NPAS3	Homo sapiens neuronal PAS domain protein 3 (NPAS3), transcript variant 1, mRNA [NM_022123]	2.145
FLJ20186	Homo sapiens hypothetical protein FLJ20186 (FLJ20186), transcript variant 2, mRNA [NM_017702]	-1.432
FAM81B	Homo sapiens family with sequence similarity 81, member B (FAM81B), mRNA [NM_152548]	2.844
ODZ3	Homo sapiens mRNA for KIAA1455 protein, partial cds. [AB040888]	-1.405
C1orf64	Homo sapiens chromosome 1 open reading frame 64 (C1orf64), mRNA [NM_178840]	3.491
FOXJ1	Homo sapiens forkhead box J1 (FOXJ1), mRNA [NM_001454]	3.134
DNMBP	Homo sapiens mRNA; cDNA DKFZp451J178 (from clone DKFZp451J178). [AL833283]	1.408
KIAA1600	KIAA1600 (KIAA1600), mRNA [Source:RefSeq_dna;Acc:NM_020940] [ENST00000369248]	1.286
ENST00000369945	Novel protein. [Source:Uniprot/SPTREMBL;Acc:Q5T5A2] [ENST00000369945]	1.674
AIFM1	Homo sapiens apoptosis-inducing factor, mitochondrion-associated, 1 (AIFM1), nuclear gene encoding mitochondrial protein, transcript variant 1, mRNA [NM_004208]	1.519
LNX1	Homo sapiens ligand of numb-protein X 1 (LNX1), mRNA [NM_032622]	1.347
WNK3	Homo sapiens WNK lysine deficient protein kinase 3 (WNK3), transcript variant 1, mRNA [NM_020922]	-1.435
C18orf43	Homo sapiens chromosome 18 open reading frame 43 (C18orf43), mRNA [NM_006553]	-1.856
ANKRD42	Homo sapiens ankyrin repeat domain 42 (ANKRD42), mRNA [NM_182603]	1.364
CDC42SE2	Homo sapiens CDC42 small effector 2 (CDC42SE2), transcript variant 1, mRNA [NM_020240]	1.381
CCDC28A	Homo sapiens coiled-coil domain containing 28A (CCDC28A), mRNA [NM_015439]	1.333
CR621132	full-length cDNA clone CS0DC015YK09 of Neuroblastoma Cot 25-normalized of Homo sapiens (human). [CR621132]	-1.369
LOC137886	Homo sapiens hypothetical protein LOC137886 (LOC137886), mRNA [NM_001077619]	-1.235
TTC28	Homo sapiens mRNA for KIAA1043 protein, partial cds. [AB028966]	1.387
A_32_P162443	Unknown	-1.565
RYR1	Homo sapiens ryanodine receptor 1 (skeletal) (RYR1), transcript variant 1, mRNA [NM_000540]	-1.57
SORBS2	Homo sapiens sorbin and SH3 domain containing 2 (SORBS2), transcript variant 2, mRNA [NM_021069]	1.817
LOC643037	PREDICTED: Homo sapiens hypothetical LOC643037 (LOC643037), mRNA [XM_926406]	2.768
C20orf46	Homo sapiens chromosome 20 open reading frame 46 (C20orf46), mRNA [NM_018354]	-1.587
ENST00000338343	F-box/LRR-repeat protein 19 (F-box and leucine-rich repeat protein 19). [Source:Uniprot/SWISSPROT;Acc:Q6PCT2] [ENST00000338343]	-1.253
EIF4EBP1	Homo sapiens eukaryotic translation initiation factor 4E binding protein 1 (EIF4EBP1), mRNA [NM_004095]	-1.547
HILS1	Homo sapiens histone linker H1 domain, spermatid-specific 1 (HILS1), mRNA [NM_194072]	-1.414
TMEM144	Homo sapiens transmembrane protein 144 (TMEM144), mRNA [NM_018342]	1.215
SERPINA4	Homo sapiens serpin peptidase inhibitor, clade A (alpha-1 antiproteinase, antitrypsin), member 4 (SERPINA4), mRNA [NM_006215]	1.575
SLC25A35	Homo sapiens solute carrier family 25, member 35 (SLC25A35), mRNA [NM_201520]	2.964
PH-4	Homo sapiens hypoxia-inducible factor prolyl 4-hydroxylase (PH-4), transcript variant 2, mRNA [NM_017732]	1.432
COL5A2	Homo sapiens collagen, type V, alpha 2 (COL5A2), mRNA [NM_000393]	-1.421
SPIRE1	Homo sapiens spire homolog 1 (Drosophila) (SPIRE1), mRNA [NM_020148]	-1.723
EFCAB1	Homo sapiens EF-hand calcium binding domain 1 (EFCAB1), mRNA [NM_024593]	2.049
GPR161	Homo sapiens G protein-coupled receptor 161 (GPR161), transcript variant 2, mRNA [NM_153832]	-1.499
MITF	Homo sapiens microphthalmia-associated transcription factor (MITF), transcript variant 1, mRNA [NM_198159]	1.717
PGEA1	Homo sapiens PKD2 interactor, golgi and endoplasmic reticulum associated 1 (PGEA1), transcript variant 2, mRNA [NM_001002880]	1.364
A_24_P174353	Unknown	-1.604
RNF180	Homo sapiens ring finger protein 180 (RNF180), mRNA [NM_178532]	1.501
AA451676	AA451676 zx44b03.s1 Soares_total_fetus_Nb2HF8_9w Homo sapiens cDNA clone IMAGE:789293 3', mRNA sequence [AA451676]	-1.929
THC2549847	Unknown	-1.48
NOSTRIN	Homo sapiens nitric oxide synthase trafficker (NOSTRIN), transcript variant 1, mRNA [NM_052946]	1.79
TRAF3IP1	Homo sapiens TNF receptor-associated factor 3 interacting protein 1, mRNA (cDNA clone MGC:54069 IMAGE:6191726), complete cds. [BC059174]	1.359
ANXA11	Homo sapiens annexin A11 (ANXA11), transcript variant c, mRNA [NM_145869]	1.364
BMPR1B	Homo sapiens bone morphogenetic protein receptor, type IB (BMPR1B), mRNA [NM_001203]	1.383
THC2514053	FABPE_HUMAN (Q01469) Fatty acid-binding protein, epidermal (E-FABP) (Psoriasis-associated fatty acid-binding protein homolog) (PA-FABP), partial (19%) [THC2514053]	-1.278
A_24_P84608	Unknown	-1.391
GALNT13	Homo sapiens UDP-N-acetyl-alpha-D-galactosamine:polypeptide N-acetylgalactosaminyltransferase 13 (GalNAc-T13) (GALNT13), mRNA [NM_052917]	-1.326
TBC1D8	Homo sapiens TBC1 domain family, member 8 (with GRAM domain) (TBC1D8), mRNA [NM_007063]	1.634
NEIL1	Homo sapiens nei endonuclease VIII-like 1 (E. coli) (NEIL1), mRNA [NM_024608]	1.859
MAP2	Homo sapiens microtubule-associated protein 2 (MAP2), transcript variant 1, mRNA [NM_002374]	-1.206
NFX1	Homo sapiens nuclear transcription factor, X-box binding 1 (NFX1), transcript variant 1, mRNA [NM_002504]	1.299
C20orf20	Homo sapiens chromosome 20 open reading frame 20 (C20orf20), mRNA [NM_018270]	-1.305
A_24_P42071	Unknown	-1.433
DDEF1	Homo sapiens development and differentiation enhancing factor 1 (DDEF1), mRNA [NM_018482]	-1.284
PLD3	Homo sapiens phospholipase D family, member 3 (PLD3), transcript variant 2, mRNA [NM_012268]	-1.464
RANGNRF	Homo sapiens RAN guanine nucleotide release factor (RANGNRF), mRNA [NM_016492]	1.595
MIB1	Homo sapiens mindbomb homolog 1 (Drosophila) (MIB1), mRNA [NM_020774]	-1.233
LZTS1	Homo sapiens leucine zipper, putative tumor suppressor 1 (LZTS1), mRNA [NM_021020]	-1.806
FLJ44379	PREDICTED: Homo sapiens similar to S-100 protein, alpha chain, transcript variant 1 (FLJ44379), mRNA [XM_059578]	2.215
FBN2	Homo sapiens fibrillin 2 (congenital contractural arachnodactyly) (FBN2), mRNA [NM_001999]	-2.535
PAM	Homo sapiens peptidylglycine alpha-amidating monooxygenase (PAM), transcript variant 1, mRNA [NM_000919]	1.835
BX116245	BX116245 Soares placenta Nb2HP Homo sapiens cDNA clone IMAGp998O22196, mRNA sequence [BX116245]	1.422
C3orf54	Homo sapiens chromosome 3 open reading frame 54 (C3orf54), mRNA [NM_203370]	-1.551
PGF	Homo sapiens placental growth factor, vascular endothelial growth factor-related protein (PGF), mRNA [NM_002632]	-1.371
KIAA0251	Homo sapiens KIAA0251 protein (KIAA0251), mRNA [NM_015027]	1.313
FAM124A	Homo sapiens family with sequence similarity 124A (FAM124A), mRNA [NM_145019]	-1.309
UCHL5IP	Homo sapiens UCHL5 interacting protein (UCHL5IP), transcript variant 2, mRNA [NM_207107]	-1.358
CIT	Homo sapiens citron (rho-interacting, serine/threonine kinase 21) (CIT), mRNA [NM_007174]	-1.556
CAD	Homo sapiens carbamoyl-phosphate synthetase 2, aspartate transcarbamylase, and dihydroorotase (CAD), mRNA [NM_004341]	-1.381
THC2705799	ALU1_HUMAN (P39188) Alu subfamily J sequence contamination warning entry, partial (4%) [THC2705799]	2.511
THC2712697	Q6JHZ7_HUMAN (Q6JHZ7) HCV-NS5ATP5 binding protein 1, partial (23%) [THC2712697]	4.823
KCNQ1	Homo sapiens potassium voltage-gated channel, KQT-like subfamily, member 1 (KCNQ1), transcript variant 1, mRNA [NM_000218]	1.905
MUC13	Homo sapiens mucin 13, cell surface associated (MUC13), mRNA [NM_033049]	1.916
SCRL	full-length cDNA clone CS0DB003YO14 of Neuroblastoma Cot 10-normalized of Homo sapiens (human). [CR592222]	-1.549
ENST00000326470	Protein phosphatase Slingshot homolog 1 (EC 3.1.3.48) (EC 3.1.3.16) (SSH-1L) (hSSH-1L). [Source:Uniprot/SWISSPROT;Acc:Q8WYL5] [ENST00000326470]	-1.258
C4orf19	Homo sapiens chromosome 4 open reading frame 19 (C4orf19), mRNA [NM_018302]	1.877
SHOX2	Homo sapiens short stature homeobox 2 (SHOX2), transcript variant SHOX2a, mRNA [NM_006884]	-1.379
ANKRD53	Homo sapiens ankyrin repeat domain 53 (ANKRD53), mRNA [NM_024933]	-1.224
AGC1	Homo sapiens aggrecan 1 (chondroitin sulfate proteoglycan 1, large aggregating proteoglycan, antigen identified by monoclonal antibody A0122) (AGC1), transcript variant 2, mRNA [NM_013227]	-1.83
A_24_P755069	Unknown	1.774
DKFZP686A01247	Homo sapiens hypothetical protein (DKFZP686A01247), mRNA [NM_014988]	-1.577
