# Supplementary material for: Switch in FOXA1 Status Associates with Endometrial Cancer Progression
Source: PLoS One. 2014 May 21;9(5):e98069. doi: 10.1371/journal.pone.0098069 (PMC4029819; doi:10.1371/journal.pone.0098069)
Supplement: Table S3 — SAM analysis of FOXA1 high versus FOXA1 low cases (FDR<0.01). (XLSX) [file pone.0098069.s004.xlsx]

## Sheet: SAM FOXA1 h vs. FOXA1 l 
Table S3. SAM analysis of FOXA1 high versus FOXA1 low cases (FDR<0.01)
Gene name	Description	Fold change
A_24_P911306	Unknown	-1.148
NCAPH2	Homo sapiens non-SMC condensin II complex, subunit H2 (NCAPH2), transcript variant 2, mRNA [NM_152299]	-1.372
NEK4	Homo sapiens NIMA (never in mitosis gene a)-related kinase 4 (NEK4), mRNA [NM_003157]	-1.369
ANKRD32	Ankyrin repeat domain-containing protein 32. [Source:Uniprot/SWISSPROT;Acc:Q9BQI6] [ENST00000255667]	-1.428
AA427821	AA427821 zw53a02.s1 Soares_total_fetus_Nb2HF8_9w Homo sapiens cDNA clone IMAGE:773738 3', mRNA sequence [AA427821]	-1.457
BI439791	BI439791 ic18b03.x3 HR85 islet Homo sapiens cDNA 3', mRNA sequence [BI439791]	-1.472
C2orf42	Homo sapiens chromosome 2 open reading frame 42 (C2orf42), mRNA [NM_017880]	1.344
MCM5	Homo sapiens MCM5 minichromosome maintenance deficient 5, cell division cycle 46 (S. cerevisiae) (MCM5), mRNA [NM_006739]	-1.423
HIST1H1B	Homo sapiens histone cluster 1, H1b (HIST1H1B), mRNA [NM_005322]	-1.949
TIPIN	Homo sapiens TIMELESS interacting protein (TIPIN), mRNA [NM_017858]	-1.383
SERINC3	Homo sapiens serine incorporator 3 (SERINC3), transcript variant 1, mRNA [NM_006811]	1.473
HSP90AA1	Homo sapiens heat shock protein 90kDa alpha (cytosolic), class A member 1 (HSP90AA1), transcript variant 2, mRNA [NM_005348]	-1.649
FAM111B	Homo sapiens family with sequence similarity 111, member B (FAM111B), mRNA [NM_198947]	-1.281
LCE1F	Homo sapiens late cornified envelope 1F (LCE1F), mRNA [NM_178354]	1.282
LSM14B	Homo sapiens clone hft005 unknown mRNA, complete cds. [AF172328]	-1.205
WDR1	Homo sapiens WD repeat domain 1 (WDR1), transcript variant 1, mRNA [NM_017491]	1.458
C14orf143	Homo sapiens mRNA; cDNA DKFZp547I1415 (from clone DKFZp547I1415). [AL832321]	-1.131
STX4	Homo sapiens syntaxin 4 (STX4), mRNA [NM_004604]	1.29
CD672072	fg09f12.x1 Human Iris cDNA (Normalized): fg Homo sapiens cDNA clone fg09f12 3', mRNA sequence [CD672072]	-1.363
BC044628	Homo sapiens mRNA similar to collagen, type XVII, alpha 1 (cDNA clone IMAGE:5431129). [BC044628]	-1.439
TRIM37	Homo sapiens tripartite motif-containing 37 (TRIM37), transcript variant 2, mRNA [NM_001005207]	-1.492
AI818152	wk27g08.x1 NCI_CGAP_Brn25 Homo sapiens cDNA clone IMAGE:2413598 3' similar to gb:X74795 CDC46 HOMOLOG (HUMAN);, mRNA sequence [AI818152]	-1.314
HIST1H4L	Homo sapiens histone cluster 1, H4l (HIST1H4L), mRNA [NM_003546]	-1.552
KIF21A	Homo sapiens kinesin family member 21A (KIF21A), mRNA [NM_017641]	-1.745
PYCRL	Homo sapiens pyrroline-5-carboxylate reductase-like (PYCRL), mRNA [NM_023078]	-1.522
AK098372	Homo sapiens cDNA FLJ25506 fis, clone CBR05185. [AK098372]	1.386
HIST1H4C	Homo sapiens histone cluster 1, H4c (HIST1H4C), mRNA [NM_003542]	-1.379
RHO	Homo sapiens rhodopsin (opsin 2, rod pigment) (retinitis pigmentosa 4, autosomal dominant) (RHO), mRNA [NM_000539]	1.865
ATP5D	Homo sapiens ATP synthase, H+ transporting, mitochondrial F1 complex, delta subunit (ATP5D), nuclear gene encoding mitochondrial protein, transcript variant 2, mRNA [NM_001001975]	-1.411
HIST2H2AC	Homo sapiens histone cluster 2, H2ac (HIST2H2AC), mRNA [NM_003517]	-1.881
RP11-34P13.4	Homo sapiens hypothetical protein (F379) mRNA, complete cds. [AF346307]	-1.24
MTMR1	Homo sapiens myotubularin related protein 1 (MTMR1), mRNA [NM_003828]	-1.274
TPM1	Homo sapiens tropomyosin 1 (alpha) (TPM1), transcript variant 6, mRNA [NM_001018008]	-2.076
ANKRD54	Homo sapiens ankyrin repeat domain 54 (ANKRD54), mRNA [NM_138797]	-1.355
AA278755	AA278755 zs78b05.s1 NCI_CGAP_GCB1 Homo sapiens cDNA clone IMAGE:703569 3' similar to contains element MER6 repetitive element ;, mRNA sequence [AA278755]	-1.134
AK074696	Homo sapiens cDNA FLJ90215 fis, clone MAMMA1002205. [AK074696]	1.637
KIAA1794	Homo sapiens KIAA1794 (KIAA1794), mRNA [NM_018193]	-1.676
NDUFS7	Homo sapiens NADH dehydrogenase (ubiquinone) Fe-S protein 7, 20kDa (NADH-coenzyme Q reductase) (NDUFS7), mRNA [NM_024407]	-1.342
A_24_P918592	Unknown	-1.113
A_32_P118896	Unknown	-1.757
NUP50	Homo sapiens nucleoporin 50kDa (NUP50), transcript variant 2, mRNA [NM_007172]	-1.257
KIAA1509	CDNA FLJ12531 fis, clone NT2RM4000199. [Source:Uniprot/SPTREMBL;Acc:Q9H9V0] [ENST00000389856]	-1.384
AW167080	AW167080 xg70g01.x1 NCI_CGAP_Ut4 Homo sapiens cDNA clone IMAGE:2633712 3', mRNA sequence [AW167080]	-1.622
CDC40	Homo sapiens cell division cycle 40 homolog (S. cerevisiae) (CDC40), mRNA [NM_015891]	-1.39
AK022288	Homo sapiens cDNA FLJ12226 fis, clone MAMMA1001143. [AK022288]	-1.102
THC2719486	Unknown	1.288
TPT1	Homo sapiens tumor protein, translationally-controlled 1 (TPT1), mRNA [NM_003295]	1.103
PSPC1	Homo sapiens paraspeckle component 1 (PSPC1), transcript variant alpha, mRNA [NM_001042414]	-1.32
POLD3	Homo sapiens polymerase (DNA-directed), delta 3, accessory subunit (POLD3), mRNA [NM_006591]	-1.422
RP9	Homo sapiens retinitis pigmentosa 9 (autosomal dominant) (RP9), mRNA [NM_203288]	-1.446
GARNL4	Homo sapiens GTPase activating Rap/RanGAP domain-like 4 (GARNL4), mRNA [NM_015085]	-1.153
C7orf48	Homo sapiens chromosome 7 open reading frame 48 (C7orf48), mRNA [NM_032302]	-1.293
AI890644	wm88f09.x1 NCI_CGAP_Ut2 Homo sapiens cDNA clone IMAGE:2443049 3' similar to gb:M16279 T-CELL SURFACE GLYCOPROTEIN E2 PRECURSOR (HUMAN);, mRNA sequence [AI890644]	-1.325
THC2689175	AB002334 Start codon is not identified {Homo sapiens} (exp=-1; wgp=0; cg=0), partial (9%) [THC2689175]	-1.317
ATP5D	Homo sapiens ATP synthase, H+ transporting, mitochondrial F1 complex, delta subunit (ATP5D), nuclear gene encoding mitochondrial protein, transcript variant 2, mRNA [NM_001001975]	-1.647
ARHGAP11A	Homo sapiens Rho GTPase activating protein 11A (ARHGAP11A), transcript variant 2, mRNA [NM_199357]	-1.313
DDX51	Homo sapiens DEAD (Asp-Glu-Ala-Asp) box polypeptide 51 (DDX51), mRNA [NM_175066]	-1.346
HIST1H4D	Homo sapiens histone cluster 1, H4d (HIST1H4D), mRNA [NM_003539]	-1.577
FEN1	Homo sapiens flap structure-specific endonuclease 1 (FEN1), mRNA [NM_004111]	-1.563
AK022339	Homo sapiens cDNA FLJ12277 fis, clone MAMMA1001711. [AK022339]	-1.335
DGCR14	Homo sapiens DiGeorge syndrome critical region gene 14 (DGCR14), mRNA [NM_022719]	-1.31
CF528315	CF528315 UI-1-BC0-aen-f-04-0-UI.s1 NCI_CGAP_Pl1 Homo sapiens cDNA clone UI-1-BC0-aen-f-04-0-UI 3', mRNA sequence [CF528315]	-1.323
CCDC94	Homo sapiens coiled-coil domain containing 94 (CCDC94), mRNA [NM_018074]	-1.247
AL562818	AL562818 Homo sapiens NEUROBLASTOMA COT 25-NORMALIZED Homo sapiens cDNA clone CS0DC017YH14 3-PRIME, mRNA sequence [AL562818]	-1.817
VAV3	Homo sapiens vav 3 oncogene (VAV3), transcript variant 1, mRNA [NM_006113]	-1.562
TRIM26	Homo sapiens tripartite motif-containing 26 (TRIM26), mRNA [NM_003449]	-1.43
A_24_P902195	Unknown	1.539
BC030635	Homo sapiens, clone IMAGE:4108565, mRNA, partial cds. [BC030635]	-1.108
A_24_P844470	Unknown	-1.19
LYRM2	Homo sapiens LYR motif containing 2 (LYRM2), mRNA [NM_020466]	-1.304
LOC391845	PREDICTED: Homo sapiens similar to 40S ribosomal protein S15 (RIG protein) (LOC391845), mRNA [XR_019476]	-1.266
EXOSC9	Homo sapiens exosome component 9 (EXOSC9), transcript variant 2, mRNA [NM_005033]	-1.336
PTPLB	Homo sapiens protein tyrosine phosphatase-like (proline instead of catalytic arginine), member b (PTPLB), mRNA [NM_198402]	-1.38
C14orf80	Homo sapiens chromosome 14 open reading frame 80 (C14orf80), mRNA [NM_173608]	-1.51
SYNCRIP	Homo sapiens synaptotagmin binding, cytoplasmic RNA interacting protein (SYNCRIP), mRNA [NM_006372]	-1.369
FLJ38663	Homo sapiens hypothetical protein FLJ38663 (FLJ38663), mRNA [NM_152269]	-1.374
UBAP1	Homo sapiens ubiquitin associated protein 1 (UBAP1), mRNA [NM_016525]	1.318
A_23_P9509	Unknown	-1.357
MIER1	Homo sapiens mesoderm induction early response 1 homolog (Xenopus laevis) (MIER1), transcript variant 4, mRNA [NM_001077702]	-1.64
THC2708826	Unknown	-1.427
KIAA0776	Homo sapiens KIAA0776 (KIAA0776), mRNA [NM_015323]	-1.309
COX17	Homo sapiens COX17 cytochrome c oxidase assembly homolog (S. cerevisiae) (COX17), nuclear gene encoding mitochondrial protein, mRNA [NM_005694]	-1.434
PSME3	Homo sapiens proteasome (prosome, macropain) activator subunit 3 (PA28 gamma; Ki) (PSME3), transcript variant 2, mRNA [NM_176863]	-1.331
RPL23A	Homo sapiens ribosomal protein L23a (RPL23A), mRNA [NM_000984]	1.066
MBD3	Homo sapiens methyl-CpG binding domain protein 3 (MBD3), mRNA [NM_003926]	-1.533
MBD1	Homo sapiens methyl-CpG binding domain protein 1 (MBD1), transcript variant 1, mRNA [NM_015846]	1.395
AF090890	Homo sapiens clone HQ0097 PRO0097 mRNA, complete cds. [AF090890]	1.225
SUCLA2	Homo sapiens succinate-CoA ligase, ADP-forming, beta subunit (SUCLA2), mRNA [NM_003850]	-1.366
HIST2H2AB	Homo sapiens histone cluster 2, H2ab (HIST2H2AB), mRNA [NM_175065]	-1.351
LOC728723	Homo sapiens cDNA FLJ40937 fis, clone UTERU2007499. [AK098256]	-1.497
RBM16	Homo sapiens RNA binding motif protein 16 (RBM16), mRNA [NM_014892]	-1.323
MST150	Homo sapiens MSTP150 (MST150), mRNA [NM_032947]	1.778
MPP5	Homo sapiens membrane protein, palmitoylated 5 (MAGUK p55 subfamily member 5) (MPP5), mRNA [NM_022474]	-1.357
LOC731048	PREDICTED: Homo sapiens similar to 60S ribosomal protein L17 (L23) (LOC731048), mRNA [XR_015710]	1.6
BM149237	BM149237 TCAAP2Q11513 Pediatric acute myelogenous leukemia cell (FAB M1) Baylor-HGSC project=TCAA Homo sapiens cDNA clone TCAAP1151, mRNA sequence [BM149237]	-1.176
ENST00000355551	GB|AF130116.1|AAG35541.1 PRO2812 [NP297860]	-1.103
USP12	Ubiquitin carboxyl-terminal hydrolase 12 (EC 3.1.2.15) (Ubiquitin thioesterase 12) (Ubiquitin-specific-processing protease 12) (Deubiquitinating enzyme 12) (Ubiquitin-hydrolyzing enzyme 1). [Source:Uniprot/SWISSPROT;Acc:O75317] [ENST00000258451]	1.463
TRAF3IP1	Homo sapiens TNF receptor-associated factor 3 interacting protein 1 (TRAF3IP1), mRNA [NM_015650]	-1.409
LRRC45	Homo sapiens leucine rich repeat containing 45 (LRRC45), mRNA [NM_144999]	-1.53
TBL1XR1	Homo sapiens transducin (beta)-like 1X-linked receptor 1 (TBL1XR1), mRNA [NM_024665]	1.605
A_24_P924016	Unknown	-1.102
AMOTL1	Homo sapiens angiomotin like 1 (AMOTL1), mRNA [NM_130847]	-1.339
THC2565608	Unknown	1.813
SON	Homo sapiens SON DNA binding protein (SON), transcript variant f, mRNA [NM_138927]	1.252
LOC137107	PREDICTED: Homo sapiens similar to ribosomal protein L10a (LOC137107), mRNA [XM_070233]	1.698
NUDT8	Homo sapiens nudix (nucleoside diphosphate linked moiety X)-type motif 8 (NUDT8), mRNA [NM_181843]	-1.493
NPAT	Homo sapiens nuclear protein, ataxia-telangiectasia locus (NPAT), mRNA [NM_002519]	-1.249
CA772440	CA772440 io96d01.y1 HR85 islet Homo sapiens cDNA clone IMAGE:6134065 5', mRNA sequence [CA772440]	-1.479
LOC643950	AF150420 Human mRNA from cd34+ stem cells Homo sapiens cDNA clone CBNAZD12, mRNA sequence [AF150420]	-1.136
LOC651147	PREDICTED: Homo sapiens similar to ras related v-ral simian leukemia viral oncogene homolog A (LOC651147), mRNA [XR_019531]	-1.486
AL514561	AL514561 Homo sapiens NEUROBLASTOMA Homo sapiens cDNA clone CL0BB004ZA09 3-PRIME, mRNA sequence [AL514561]	-1.355
SNCA	Homo sapiens synuclein, alpha (non A4 component of amyloid precursor) (SNCA), transcript variant NACP112, mRNA [NM_007308]	1.697
CALR3	Homo sapiens calreticulin 3 (CALR3), mRNA [NM_145046]	-1.113
DHRS13	Homo sapiens dehydrogenase/reductase (SDR family) member 13 (DHRS13), mRNA [NM_144683]	-1.514
COX18	Homo sapiens COX18 cytochrome c oxidase assembly homolog (S. cerevisiae) (COX18), mRNA [NM_173827]	-1.311
A_24_P755169	Unknown	-1.771
THC2590490	IRX6_HUMAN (P78412) Iroquois-class homeodomain protein IRX-6 (Iroquois homeobox protein 6) (Homeodomain protein IRXB3), partial (54%) [THC2590490]	-1.537
PGS1	Homo sapiens mRNA; cDNA DKFZp762M186 (from clone DKFZp762M186). [AL359590]	1.286
DUSP22	Homo sapiens cDNA FLJ20376 fis, clone HUV01087. [AK000383]	1.375
P18SRP	Homo sapiens P18SRP protein (P18SRP), mRNA [NM_173829]	-1.538
TM2D1	Homo sapiens TM2 domain containing 1 (TM2D1), mRNA [NM_032027]	1.36
LOC727891	PREDICTED: Homo sapiens similar to Heat shock protein HSP 90-alpha (HSP 86) (NY-REN-38 antigen) (LOC727891), mRNA [XR_015156]	-1.551
NDUFA12L	Homo sapiens NDUFA12-like (NDUFA12L), mRNA [NM_174889]	-1.486
NDUFA2	Homo sapiens NADH dehydrogenase (ubiquinone) 1 alpha subcomplex, 2, 8kDa (NDUFA2), mRNA [NM_002488]	-1.302
TMEM11	Homo sapiens transmembrane protein 11 (TMEM11), mRNA [NM_003876]	-1.208
KLHL5	Homo sapiens kelch-like 5 (Drosophila) (KLHL5), transcript variant 1, mRNA [NM_015990]	1.479
KIF1B	Homo sapiens kinesin family member 1B (KIF1B), transcript variant 2, mRNA [NM_183416]	1.447
A_24_P919008	Unknown	-1.115
DRD2	Homo sapiens dopamine receptor D2 (DRD2), transcript variant 1, mRNA [NM_000795]	-1.243
C1orf131	Homo sapiens cDNA FLJ30562 fis, clone BRAWH2004731. [AK055124]	-1.119
A_24_P477102	Unknown	-1.406
MPDZ	Homo sapiens multiple PDZ domain protein (MPDZ), mRNA [NM_003829]	1.39
LOC731170	PREDICTED: Homo sapiens similar to eukaryotic translation elongation factor 1 alpha 2 (LOC731170), mRNA [XR_015402]	1.328
ENTPD5	Homo sapiens ectonucleoside triphosphate diphosphohydrolase 5 (ENTPD5), mRNA [NM_001249]	-1.155
ENST00000327423	Novel protein (Fragment). [Source:Uniprot/SPTREMBL;Acc:Q5THK0] [ENST00000327423]	-1.316
POLA1	Homo sapiens polymerase (DNA directed), alpha 1 (POLA1), mRNA [NM_016937]	-1.321
THC2637307	Unknown	-1.318
RPS26	Homo sapiens ribosomal protein S26 (RPS26), mRNA [NM_001029]	-1.534
HMGB1	Homo sapiens high-mobility group box 1 (HMGB1), mRNA [NM_002128]	-1.556
PDZD8	Homo sapiens PDZ domain containing 8 (PDZD8), mRNA [NM_173791]	-1.52
C6orf182	Homo sapiens chromosome 6 open reading frame 182 (C6orf182), mRNA [NM_173830]	-1.297
LARP7	Homo sapiens La ribonucleoprotein domain family, member 7 (LARP7), transcript variant 1, mRNA [NM_016648]	-1.348
AGPAT3	Homo sapiens 1-acylglycerol-3-phosphate O-acyltransferase 3 (AGPAT3), transcript variant 1, mRNA [NM_020132]	-1.273
C16orf44	Homo sapiens chromosome 16 open reading frame 44 (C16orf44), mRNA [NM_024731]	-1.422
RPL23A	Homo sapiens ribosomal protein L23a (RPL23A), mRNA [NM_000984]	1.105
HEBP1	Homo sapiens heme binding protein 1 (HEBP1), mRNA [NM_015987]	1.433
NRSN2	Homo sapiens neurensin 2 (NRSN2), mRNA [NM_024958]	-1.373
AA431401	AA431401 zw79a05.s1 Soares_testis_NHT Homo sapiens cDNA clone IMAGE:782384 3', mRNA sequence [AA431401]	-1.216
CSNK1G2	Homo sapiens casein kinase 1, gamma 2 (CSNK1G2), mRNA [NM_001319]	-1.446
C3orf10	Homo sapiens chromosome 3 open reading frame 10 (C3orf10), mRNA [NM_018462]	1.32
AI457687	AI457687 tj48g10.x1 Soares_NSF_F8_9W_OT_PA_P_S1 Homo sapiens cDNA clone IMAGE:2144802 3' similar to TR:O22899 O22899 RNA HELICASE ISOLOG. ;, mRNA sequence [AI457687]	-1.31
MGC10955	Homo sapiens hypothetical protein MGC10955, mRNA (cDNA clone MGC:10955 IMAGE:3632495), complete cds. [BC004960]	-1.415
CD048206	AGENCOURT_13966160 NIH_MGC_172 Homo sapiens cDNA 5', mRNA sequence [CD048206]	-1.36
BX455755	BX455755 Homo sapiens B CELLS (RAMOS CELL LINE) Homo sapiens cDNA clone CS0DG001YG15 3-PRIME, mRNA sequence [BX455755]	-1.272
CR597270	full-length cDNA clone CS0DI016YF21 of Placenta Cot 25-normalized of Homo sapiens (human). [CR597270]	1.564
ABCB8	Homo sapiens ATP-binding cassette, sub-family B (MDR/TAP), member 8 (ABCB8), nuclear gene encoding mitochondrial protein, mRNA [NM_007188]	-1.249
BTBD14B	Homo sapiens BTB (POZ) domain containing 14B (BTBD14B), mRNA [NM_052876]	1.604
ZNF396	Homo sapiens zinc finger protein (ZNF396) mRNA, complete cds. [AF533251]	-1.271
GINS3	Homo sapiens GINS complex subunit 3 (Psf3 homolog) (GINS3), mRNA [NM_022770]	-1.249
PRSS23	Homo sapiens protease, serine, 23 (PRSS23), mRNA [NM_007173]	1.784
C2orf7	Homo sapiens chromosome 2 open reading frame 7 (C2orf7), mRNA [NM_032319]	-1.433
PELO	Homo sapiens PRO1770 mRNA, complete cds. [AF118075]	-1.207
BC052334	Homo sapiens cDNA clone IMAGE:6176570, partial cds. [BC052334]	-1.583
KCTD10	Homo sapiens potassium channel tetramerisation domain containing 10 (KCTD10), mRNA [NM_031954]	1.325
ZDHHC24	Homo sapiens zinc finger, DHHC-type containing 24, mRNA (cDNA clone IMAGE:3636082), partial cds. [BC005015]	-1.415
CNOT4	Homo sapiens CCR4-NOT transcription complex, subunit 4 (CNOT4), transcript variant 1, mRNA [NM_013316]	-1.388
KIF1B	Kinesin-like protein KIF1B (Klp). [Source:Uniprot/SWISSPROT;Acc:O60333] [ENST00000377093]	1.475
KIAA1794	Homo sapiens KIAA1794 (KIAA1794), mRNA [NM_018193]	-1.406
ENST00000355793	Prothymosin alpha. [Source:Uniprot/SPTREMBL;Acc:Q15203] [ENST00000355793]	-1.649
AK025430	Homo sapiens cDNA: FLJ21777 fis, clone HEP00173. [AK025430]	-1.105
AA019203	ze57f04.s1 Soares retina N2b4HR Homo sapiens cDNA clone IMAGE:363103 3' similar to gb:X62534 HIGH MOBILITY GROUP PROTEIN HMG2 (HUMAN);, mRNA sequence [AA019203]	-1.882
PPME1	Homo sapiens protein phosphatase methylesterase 1 (PPME1), mRNA [NM_016147]	-1.402
DSCR3	Homo sapiens Down syndrome critical region gene 3 (DSCR3), mRNA [NM_006052]	1.486
UTP14A	Homo sapiens UTP14, U3 small nucleolar ribonucleoprotein, homolog A (yeast) (UTP14A), mRNA [NM_006649]	-1.429
PALM2-AKAP2	Homo sapiens PALM2-AKAP2 protein (PALM2-AKAP2), transcript variant 2, mRNA [NM_147150]	1.55
BRI3BP	Homo sapiens BRI3 binding protein (BRI3BP), mRNA [NM_080626]	-1.81
EXOSC8	Homo sapiens exosome component 8 (EXOSC8), mRNA [NM_181503]	-1.306
ANKRD17	Homo sapiens ankyrin repeat domain 17 (ANKRD17), transcript variant 1, mRNA [NM_032217]	-1.306
KIR3DL1	Homo sapiens killer cell immunoglobulin-like receptor, three domains, long cytoplasmic tail, 1 (KIR3DL1), mRNA [NM_013289]	-1.153
UBE2D4	Homo sapiens ubiquitin-conjugating enzyme E2D 4 (putative) (UBE2D4), mRNA [NM_015983]	-1.311
GUF1	Homo sapiens GUF1 GTPase homolog (S. cerevisiae) (GUF1), mRNA [NM_021927]	-1.354
TMEM45A	Homo sapiens transmembrane protein 45A (TMEM45A), mRNA [NM_018004]	1.899
AL517609	AL517609 Homo sapiens NEUROBLASTOMA Homo sapiens cDNA clone CS0DA003YM13 3-PRIME, mRNA sequence [AL517609]	-1.36
IRAK1BP1	Homo sapiens interleukin-1 receptor-associated kinase 1 binding protein 1 (IRAK1BP1), mRNA [NM_001010844]	-1.361
THC2568538	HUMHSP70H heat shock protein 70 {Homo sapiens} (exp=-1; wgp=0; cg=0), partial (19%) [THC2568538]	-1.152
FOXK1	Homo sapiens forkhead box K1 (FOXK1), mRNA [NM_001037165]	1.612
BRWD2	Homo sapiens bromodomain and WD repeat domain containing 2 (BRWD2), mRNA [NM_018117]	-1.326
MRPL23	Homo sapiens mitochondrial ribosomal protein L23 (MRPL23), nuclear gene encoding mitochondrial protein, mRNA [NM_021134]	-1.297
AF086329	Homo sapiens full length insert cDNA clone ZD54C08. [AF086329]	-2.154
NDUFA12L	Homo sapiens NDUFA12-like (NDUFA12L), mRNA [NM_174889]	-1.439
BQ130537	ij87f10.x1 Human insulinoma Homo sapiens cDNA clone IMAGE: 5778571 3', mRNA sequence [BQ130537]	-1.283
PRMT2	Homo sapiens protein arginine methyltransferase 2 (PRMT2), transcript variant 1, mRNA [NM_206962]	1.344
CASC4	Homo sapiens cancer susceptibility candidate 4 (CASC4), transcript variant 2, mRNA [NM_177974]	-1.483
SETDB2	Homo sapiens SET domain, bifurcated 2 (SETDB2), mRNA [NM_031915]	-1.25
NDUFS8	Homo sapiens NADH dehydrogenase (ubiquinone) Fe-S protein 8, 23kDa (NADH-coenzyme Q reductase) (NDUFS8), mRNA [NM_002496]	-1.301
A_23_P13202	Unknown	-1.157
DB451431	DB451431 RIKEN full-length enriched human cDNA library, testis Homo sapiens cDNA clone H013053G02 5', mRNA sequence [DB451431]	-1.495
AK021804	Homo sapiens cDNA FLJ11742 fis, clone HEMBA1005508. [AK021804]	1.927
A_24_P161068	Unknown	-1.32
C16orf55	Homo sapiens chromosome 16 open reading frame 55 (C16orf55), mRNA [NM_153025]	-1.501
ANKRD11	Homo sapiens ankyrin repeat domain 11 (ANKRD11), mRNA [NM_013275]	-1.356
COQ9	Homo sapiens coenzyme Q9 homolog (S. cerevisiae) (COQ9), mRNA [NM_020312]	-1.231
METTL3	Homo sapiens methyltransferase like 3 (METTL3), mRNA [NM_019852]	1.418
YAP1	Homo sapiens Yes-associated protein 1, 65kDa (YAP1), mRNA [NM_006106]	1.378
EIF2AK3	Homo sapiens eukaryotic translation initiation factor 2-alpha kinase 3 (EIF2AK3), mRNA [NM_004836]	1.329
AA581414	AA581414 nh13g08.s1 NCI_CGAP_Co1 Homo sapiens cDNA clone IMAGE:952286 3', mRNA sequence [AA581414]	-1.307
BTN2A2	Homo sapiens butyrophilin, subfamily 2, member A2 (BTN2A2), transcript variant 2, mRNA [NM_181531]	-1.663
A_24_P67618	Unknown	1.481
C19orf24	Homo sapiens chromosome 19 open reading frame 24 (C19orf24), mRNA [NM_017914]	-1.395
THC2732364	RRF_DESVH (Q72DQ9) Ribosome recycling factor (Ribosome-releasing factor) (RRF), partial (10%) [THC2732364]	1.323
A_32_P45087	Unknown	-1.353
SRP19	Homo sapiens signal recognition particle 19kDa (SRP19), mRNA [NM_003135]	-1.383
ZNF588	Homo sapiens zinc finger protein 588 (ZNF588), transcript variant 1, mRNA [NM_016220]	-1.238
BM677531	UI-E-EO1-aid-d-03-0-UI.s1 UI-E-EO1 Homo sapiens cDNA clone UI-E-EO1-aid-d-03-0-UI 3', mRNA sequence [BM677531]	-1.359
THC2564099	BC005134 RPL14 protein {Homo sapiens} (exp=-1; wgp=0; cg=0), partial (82%) [THC2564099]	-1.574
MGC21675	Homo sapiens hypothetical protein MGC21675 (MGC21675), mRNA [NM_052861]	-1.339
LOC401863	PREDICTED: Homo sapiens similar to ribosomal protein L10a (LOC401863), mRNA [XR_019597]	1.633
TBRG4	Homo sapiens transforming growth factor beta regulator 4 (TBRG4), transcript variant 2, mRNA [NM_030900]	-1.291
NDUFS7	Homo sapiens NADH dehydrogenase (ubiquinone) Fe-S protein 7, 20kDa (NADH-coenzyme Q reductase) (NDUFS7), mRNA [NM_024407]	-1.279
RAB1B	Homo sapiens RAB1B, member RAS oncogene family (RAB1B), mRNA [NM_030981]	-1.26
CACYBP	Homo sapiens calcyclin binding protein (CACYBP), transcript variant 1, mRNA [NM_014412]	-1.24
XAB2	Homo sapiens XPA binding protein 2 (XAB2), mRNA [NM_020196]	-1.268
MRP63	Homo sapiens mitochondrial ribosomal protein 63 (MRP63), nuclear gene encoding mitochondrial protein, mRNA [NM_024026]	-1.242
A_23_P255637	Unknown	-1.38
CRTAP	Homo sapiens cartilage associated protein (CRTAP), mRNA [NM_006371]	1.689
AK129652	Homo sapiens cDNA FLJ26141 fis, clone TST03911. [AK129652]	1.488
AL355699	Homo sapiens EST from clone 532078, 3' end. [AL355699]	-1.423
CNOT10	Homo sapiens CCR4-NOT transcription complex, subunit 10 (CNOT10), mRNA [NM_015442]	-1.218
AL566187	AL566187 Homo sapiens FETAL BRAIN Homo sapiens cDNA clone CS0DF022YK06 3-PRIME, mRNA sequence [AL566187]	-1.42
DYNC1I2	Homo sapiens dynein, cytoplasmic 1, intermediate chain 2 (DYNC1I2), mRNA [NM_001378]	1.251
WHSC1L1	Homo sapiens Wolf-Hirschhorn syndrome candidate 1-like 1 (WHSC1L1), transcript variant long, mRNA [NM_023034]	-1.222
MDM2	Homo sapiens Mdm2, transformed 3T3 cell double minute 2, p53 binding protein (mouse) (MDM2), transcript variant MDM2b, mRNA [NM_006879]	-1.337
AK026215	Homo sapiens cDNA: FLJ22562 fis, clone HSI01814. [AK026215]	1.397
ACAD9	Homo sapiens acyl-Coenzyme A dehydrogenase family, member 9 (ACAD9), mRNA [NM_014049]	-1.216
A_32_P142407	Unknown	-1.309
C21orf51	Homo sapiens chromosome 21 open reading frame 51, mRNA (cDNA clone IMAGE:5259529). [BC045820]	1.344
KLHL15	Kelch-like protein 15. [Source:Uniprot/SWISSPROT;Acc:Q96M94] [ENST00000328046]	1.313
EFCAB4A	Homo sapiens EF-hand calcium binding domain 4A (EFCAB4A), mRNA [NM_173584]	-1.694
HSP90AA2	Homo sapiens heat shock protein 90kDa alpha (cytosolic), class A member 2 (HSP90AA2), mRNA [NM_001040141]	-1.457
LOC644998	PREDICTED: Homo sapiens similar to Keratin, type II cytoskeletal 8 (Cytokeratin-8) (CK-8) (Keratin-8) (K8) (LOC644998), mRNA [XR_016847]	-1.564
PFDN1	Homo sapiens prefoldin subunit 1 (PFDN1), mRNA [NM_002622]	-1.537
A_24_P109973	Unknown	-1.283
AW673984	AW673984 ba59d03.x1 NIH_MGC_10 Homo sapiens cDNA clone IMAGE:2900837 3', mRNA sequence [AW673984]	-1.206
A_32_P234485	Unknown	-1.262
PRMT2	Homo sapiens protein arginine methyltransferase 2 (PRMT2), transcript variant 1, mRNA [NM_206962]	1.371
WASF2	Homo sapiens WAS protein family, member 2 (WASF2), mRNA [NM_006990]	1.451
BQ015701	UI-H-DT1-awa-b-05-0-UI.s1 NCI_CGAP_DT1 Homo sapiens cDNA clone IMAGE:5886628 3', mRNA sequence [BQ015701]	-1.536
BRIP1	Homo sapiens BRCA1 interacting protein C-terminal helicase 1 (BRIP1), mRNA [NM_032043]	-1.219
DKFZp686L1814	Homo sapiens hypothetical protein DKFZp686L1814 (DKFZp686L1814), mRNA [NM_194282]	-1.162
A_24_P375932	Unknown	1.531
HMG1L1	Homo sapiens high-mobility group (nonhistone chromosomal) protein 1-like 1 (HMG1L1), mRNA [NM_001008735]	-1.477
MLF1IP	Homo sapiens MLF1 interacting protein (MLF1IP), mRNA [NM_024629]	-1.548
C17orf46	Homo sapiens chromosome 17 open reading frame 46 (C17orf46), mRNA [NM_152343]	-1.169
TCEA1	Homo sapiens transcription elongation factor A (SII), 1 (TCEA1), transcript variant 1, mRNA [NM_006756]	-1.339
TSC22D3	Homo sapiens TSC22 domain family, member 3 (TSC22D3), transcript variant 2, mRNA [NM_004089]	1.68
GFER	Homo sapiens growth factor, augmenter of liver regeneration (ERV1 homolog, S. cerevisiae) (GFER), mRNA [NM_005262]	-1.335
AXL	Homo sapiens AXL receptor tyrosine kinase (AXL), transcript variant 1, mRNA [NM_021913]	1.68
RHBDD3	Homo sapiens rhomboid domain containing 3 (RHBDD3), mRNA [NM_012265]	-1.368
EP400	Homo sapiens E1A binding protein p400 (EP400), mRNA [NM_015409]	-1.293
HRAS	Homo sapiens v-Ha-ras Harvey rat sarcoma viral oncogene homolog (HRAS), transcript variant 1, mRNA [NM_005343]	-1.31
A_24_P917897	Unknown	-1.186
AL080221	Homo sapiens mRNA; cDNA DKFZp586P1823 (from clone DKFZp586P1823). [AL080221]	-1.349
BM975266	UI-CF-EC1-acc-p-22-0-UI.s1 UI-CF-EC1 Homo sapiens cDNA clone UI-CF-EC1-acc-p-22-0-UI 3', mRNA sequence [BM975266]	-1.642
AA604115	no72d07.s1 NCI_CGAP_AA1 Homo sapiens cDNA clone IMAGE:1112365 3' similar to gb:L12693 CELLULAR NUCLEIC ACID BINDING PROTEIN (HUMAN);, mRNA sequence [AA604115]	-1.657
HPS1	Homo sapiens Hermansky-Pudlak syndrome 1 (HPS1), transcript variant 3, mRNA [NM_182639]	-1.426
LOC440181	PREDICTED: Homo sapiens hypothetical LOC440181 (LOC440181), mRNA [XR_018458]	1.526
ITGB1	Homo sapiens integrin, beta 1 (fibronectin receptor, beta polypeptide, antigen CD29 includes MDF2, MSK12) (ITGB1), transcript variant 1E, mRNA [NM_133376]	1.643
RPRC1	Homo sapiens arginine/proline rich coiled-coil 1 (RPRC1), mRNA [NM_018067]	1.265
TMEM160	Homo sapiens transmembrane protein 160 (TMEM160), mRNA [NM_017854]	-1.327
NP1247838	GB|AL162389.21|CAH73163.1 ribosomal protein L36a pseudogene 6 [Homo sapiens] [NP1247838]	-1.325
TPP2	Homo sapiens tripeptidyl peptidase II (TPP2), mRNA [NM_003291]	-1.271
ALG12	Homo sapiens asparagine-linked glycosylation 12 homolog (S. cerevisiae, alpha-1,6-mannosyltransferase) (ALG12), mRNA [NM_024105]	-1.24
WWOX	Homo sapiens WW domain containing oxidoreductase (WWOX), transcript variant 3, mRNA [NM_130844]	-1.392
AF130109	Homo sapiens clone FLB5740 PRO1512 mRNA, complete cds. [AF130109]	-1.325
RANBP2	Homo sapiens RAN binding protein 2 (RANBP2), mRNA [NM_006267]	-1.417
SUHW2	Homo sapiens suppressor of hairy wing homolog 2 (Drosophila) (SUHW2), mRNA [NM_080764]	-1.38
AI580662	AI580662 to72b07.x1 NCI_CGAP_Gas4 Homo sapiens cDNA clone IMAGE:2183797 3' similar to TR:Q00209 Q00209 HYPOTHETICAL 30.8 KD PROTEIN. ;, mRNA sequence [AI580662]	-1.159
TERF1	Homo sapiens telomeric repeat binding factor (NIMA-interacting) 1 (TERF1), transcript variant 1, mRNA [NM_017489]	-1.51
BECN1	Homo sapiens beclin 1 (coiled-coil, myosin-like BCL2 interacting protein) (BECN1), mRNA [NM_003766]	-1.268
RANBP3	Homo sapiens RAN binding protein 3 (RANBP3), transcript variant RANBP3-b, mRNA [NM_007320]	-1.196
ASCC2	Homo sapiens activating signal cointegrator 1 complex subunit 2 (ASCC2), mRNA [NM_032204]	-1.201
RNF170	Homo sapiens ring finger protein 170 (RNF170), mRNA [NM_030954]	1.565
CD653123	CD653123 AGENCOURT_14552349 NIA Human H1 Embryonic Stem Cell cDNA Library (Long) Homo sapiens cDNA clone IMAGE:30425925 5', mRNA sequence [CD653123]	-1.498
MRPL30	Homo sapiens mitochondrial ribosomal protein L30 (MRPL30), nuclear gene encoding mitochondrial protein, transcript variant 3, mRNA [NM_145213]	-1.282
BC013025	Homo sapiens cDNA clone IMAGE:3528660, **** WARNING: chimeric clone ****. [BC013025]	-1.49
KRT18	Homo sapiens (clone XP6G6B) mRNA, partial EST. [L32537]	-1.932
ARSK	Homo sapiens arylsulfatase family, member K (ARSK), mRNA [NM_198150]	1.284
RFC1	Homo sapiens replication factor C (activator 1) 1, 145kDa (RFC1), mRNA [NM_002913]	-1.505
LPP	Homo sapiens LIM domain containing preferred translocation partner in lipoma (LPP), mRNA [NM_005578]	1.6
LUZP1	Homo sapiens leucine zipper protein 1 (LUZP1), mRNA [NM_033631]	1.414
TXNDC14	Homo sapiens thioredoxin domain containing 14 (TXNDC14), mRNA [NM_015959]	1.37
KIAA0513	Homo sapiens KIAA0513 (KIAA0513), mRNA [NM_014732]	-1.154
A_24_P204015	Unknown	1.335
AI267511	AI267511 aq65g08.x1 Stanley Frontal SN pool 2 Homo sapiens cDNA clone IMAGE:2035838 similar to gb:X16560 CYTOCHROME C OXIDASE POLYPEPTIDE VIIC PRECURSOR (HUMAN);, mRNA sequence [AI267511]	-1.498
RPS26	Homo sapiens ribosomal protein S26 (RPS26), mRNA [NM_001029]	-1.479
THC2589620	BC015379 SLC25A3 protein {Homo sapiens} (exp=-1; wgp=0; cg=0), partial (50%) [THC2589620]	-1.7
THC2550720	ALU1_HUMAN (P39188) Alu subfamily J sequence contamination warning entry, partial (30%) [THC2494116]	-1.635
LOC128977	Homo sapiens hypothetical protein LOC128977 (LOC128977), mRNA [NM_173793]	-1.301
AK056260	Homo sapiens cDNA FLJ31698 fis, clone NT2RI2005966. [AK056260]	1.424
PJA1	Homo sapiens praja 1 (PJA1), transcript variant 3, mRNA [NM_022368]	1.584
ATP11B	Homo sapiens ATPase, Class VI, type 11B (ATP11B), mRNA [NM_014616]	-1.091
C10orf95	Homo sapiens chromosome 10 open reading frame 95 (C10orf95), mRNA [NM_024886]	-1.498
SON	Homo sapiens SON DNA binding protein (SON), transcript variant b, mRNA [NM_032195]	1.352
A_23_P158380	Unknown	-1.357
MAPK14	Homo sapiens mitogen-activated protein kinase 14 (MAPK14), transcript variant 1, mRNA [NM_001315]	1.246
ARHGEF15	Homo sapiens Rho guanine nucleotide exchange factor (GEF) 15 (ARHGEF15), mRNA [NM_173728]	1.472
ZNF512	Homo sapiens zinc finger protein 512 (ZNF512), mRNA [NM_032434]	1.45
DNAJB4	Homo sapiens DnaJ (Hsp40) homolog, subfamily B, member 4 (DNAJB4), mRNA [NM_007034]	1.426
CTA-126B4.3	Gastric cancer antigen Zg14. [Source:Uniprot/SWISSPROT;Acc:Q9Y3A4] [ENST00000323013]	-1.358
PEX26	Peroxisome assembly protein 26 (Peroxin-26). [Source:Uniprot/SWISSPROT;Acc:Q7Z412] [ENST00000329627]	-1.408
NF2	Homo sapiens neurofibromin 2 (bilateral acoustic neuroma) (NF2), transcript variant 13, mRNA [NM_181831]	-1.269
FTMT	Homo sapiens ferritin mitochondrial (FTMT), mRNA [NM_177478]	-1.14
THC2587750	MUSELF4A5 protein synthesis initiation factor 4A {Mus musculus} (exp=-1; wgp=0; cg=0), partial (21%) [THC2587750]	-1.515
BE714413	BE714413 PM1-HT0724-140600-001-e06 HT0724 Homo sapiens cDNA, mRNA sequence [BE714413]	-1.338
LOC645360	PREDICTED: Homo sapiens similar to high-mobility group box 3 (LOC645360), mRNA [XR_018797]	-1.544
SCAND1	Homo sapiens SCAN domain containing 1 (SCAND1), transcript variant 1, mRNA [NM_016558]	-1.469
DB380193	DB380193 PLACE1 Homo sapiens cDNA clone PLACE1011186 3', mRNA sequence [DB380193]	-1.471
EWSR1	Homo sapiens Ewing sarcoma breakpoint region 1, mRNA (cDNA clone MGC:8607 IMAGE:2961279), complete cds. [BC000527]	-1.296
A_24_P213325	Unknown	-1.53
MGC27348	Homo sapiens ribosomal protein S2 pseudogene, mRNA (cDNA clone MGC:27348 IMAGE:4671259), complete cds. [BC026177]	1.513
FLJ38663	Homo sapiens hypothetical protein FLJ38663 (FLJ38663), mRNA [NM_152269]	-1.3
AL566187	AL566187 Homo sapiens FETAL BRAIN Homo sapiens cDNA clone CS0DF022YK06 3-PRIME, mRNA sequence [AL566187]	-1.361
THC2547195	O60448_HUMAN (O60448) Neuronal thread protein AD7c-NTP, partial (13%) [THC2547195]	-1.198
ODF2L	Homo sapiens outer dense fiber of sperm tails 2-like (ODF2L), transcript variant 1, mRNA [NM_020729]	-1.372
A_24_P714620	Unknown	2.149
ZMIZ2	Homo sapiens zinc finger, MIZ-type containing 2 (ZMIZ2), transcript variant 1, mRNA [NM_031449]	-1.379
KDELR1	Homo sapiens KDEL (Lys-Asp-Glu-Leu) endoplasmic reticulum protein retention receptor 1 (KDELR1), mRNA [NM_006801]	-1.252
AA856716	AA856716 od54a10.s1 NCI_CGAP_GCB1 Homo sapiens cDNA clone IMAGE:1371738 3', mRNA sequence [AA856716]	-1.248
CCDC80	Homo sapiens coiled-coil domain containing 80 (CCDC80), transcript variant 1, mRNA [NM_199511]	2.087
AA768672	AA768672 oa67h04.s1 NCI_CGAP_GCB1 Homo sapiens cDNA clone IMAGE:1317367 3', mRNA sequence [AA768672]	-1.241
AK025474	Homo sapiens cDNA: FLJ21821 fis, clone HEP01311, highly similar to HSU18420 Human ras-related small GTP binding protein Rab5 (rab5) mRNA. [AK025474]	-1.223
LRGUK	Homo sapiens leucine-rich repeats and guanylate kinase domain containing (LRGUK), mRNA [NM_144648]	-1.329
WDR90	Homo sapiens WD repeat domain 90 (WDR90), mRNA [NM_145294]	-1.429
PBX2	Homo sapiens pre-B-cell leukemia transcription factor 2 (PBX2), mRNA [NM_002586]	1.352
FEZ2	Homo sapiens fasciculation and elongation protein zeta 2 (zygin II) (FEZ2), transcript variant 2, mRNA [NM_001042548]	1.396
LARS	Homo sapiens leucyl-tRNA synthetase (LARS), mRNA [NM_020117]	-1.522
BX647075	Homo sapiens mRNA; cDNA DKFZp781B0241 (from clone DKFZp781B0241). [BX647075]	-1.342
A_24_P480464	Unknown	-1.39
SURF2	Homo sapiens surfeit 2 (SURF2), mRNA [NM_017503]	-1.327
ZNF12	Homo sapiens zinc finger protein 12 (ZNF12), transcript variant 1, mRNA [NM_016265]	1.464
CCDC25	Homo sapiens coiled-coil domain containing 25 (CCDC25), mRNA [NM_018246]	-1.464
THC2770735	TNR6A_HUMAN (Q8NDV7) Trinucleotide repeat-containing gene 6A protein (CAG repeat protein 26) (Glycin-tryptophan protein of 182 kDa) (GW182 autoantigen) (GW1 protein) (EMSY interactor protein), partial (5%) [THC2770735]	-1.818
CR609905	full-length cDNA clone CS0DD006YF13 of Neuroblastoma Cot 50-normalized of Homo sapiens (human). [CR609905]	-1.329
A_24_P375132	Unknown	-1.413
ENST00000370378	Homo sapiens unknown protein mRNA, partial cds. [AF017090]	-1.098
RALA	Homo sapiens v-ral simian leukemia viral oncogene homolog A (ras related) (RALA), mRNA [NM_005402]	-1.43
DDX3X	Homo sapiens DEAD (Asp-Glu-Ala-Asp) box polypeptide 3, X-linked (DDX3X), mRNA [NM_001356]	1.422
LOC644651	PREDICTED: Homo sapiens similar to High mobility group protein B1 (High mobility group protein 1) (HMG-1) (Amphoterin) (Heparin-binding protein p30) (LOC644651), mRNA [XR_016752]	-1.505
IPO8	Homo sapiens importin 8 (IPO8), mRNA [NM_006390]	-1.22
DSCR1L2	Homo sapiens Down syndrome critical region gene 1-like 2 (DSCR1L2), mRNA [NM_013441]	-1.447
EP400	Homo sapiens E1A binding protein p400 (EP400), mRNA [NM_015409]	-1.263
AGGF1	Homo sapiens angiogenic factor with G patch and FHA domains 1, mRNA (cDNA clone IMAGE:3659316), complete cds. [BC002828]	-1.333
TMEM97	Homo sapiens transmembrane protein 97 (TMEM97), mRNA [NM_014573]	-1.633
A_24_P33105	Unknown	-1.239
PLD1	Homo sapiens phospholipase D1, phosphatidylcholine-specific (PLD1), mRNA [NM_002662]	1.177
C6orf167	Homo sapiens chromosome 6 open reading frame 167 (C6orf167), mRNA [NM_198468]	-1.302
CERK	Homo sapiens ceramide kinase (CERK), transcript variant 1, mRNA [NM_022766]	1.476
DQ786286	Homo sapiens clone HLS_IMAGE_470261 mRNA sequence. [DQ786286]	-1.234
HMCN2	Homo sapiens cDNA FLJ36264 fis, clone THYMU2002815, weakly similar to AXONIN-1 PRECURSOR. [AK093583]	-1.296
MIPOL1	Homo sapiens mirror-image polydactyly 1 (MIPOL1), mRNA [NM_138731]	-1.276
LOC440917	Unknown	-1.884
LOC642580	DB363547 NT2RM4 Homo sapiens cDNA clone NT2RM4002549 3', mRNA sequence [DB363547]	-1.681
HMGB1	Homo sapiens high-mobility group box 1 (HMGB1), mRNA [NM_002128]	-1.436
BC042172	Homo sapiens zinc finger, MYM-type 6, mRNA (cDNA clone MGC:52473 IMAGE:5455214), complete cds. [BC042172]	1.295
S69873	Homo sapiens mutant DNA polymerase beta mRNA, partial cds. [S69873]	-1.097
ANKRD2	Homo sapiens ankyrin repeat domain 2 (stretch responsive muscle) (ANKRD2), mRNA [NM_020349]	-1.401
HSPC148	Homo sapiens hypothetical protein HSPC148 (HSPC148), mRNA [NM_016403]	-1.26
FLJ43692	Homo sapiens ARHGEF5-like (FLJ43692), mRNA [NM_001003702]	-2.134
C9orf39	Homo sapiens chromosome 9 open reading frame 39 (C9orf39), mRNA [NM_017738]	-1.605
VPS37B	Homo sapiens vacuolar protein sorting 37 homolog B (S. cerevisiae) (VPS37B), mRNA [NM_024667]	-1.348
THC2709260	Unknown	-1.296
BE502686	BE502686 hz20h04.x1 NCI_CGAP_GC6 Homo sapiens cDNA clone IMAGE:3208567 3', mRNA sequence [BE502686]	-1.204
ENST00000221462	Homo sapiens hypothetical protein LOC284352, mRNA (cDNA clone IMAGE:4779950), with apparent retained intron. [BC039061]	-1.189
AI918632	ts32h01.x1 NCI_CGAP_Ut4 Homo sapiens cDNA clone IMAGE:2230321 3' similar to gb:X60221 ATP SYNTHASE B CHAIN, MITOCHONDRIAL PRECURSOR (HUMAN);, mRNA sequence [AI918632]	-1.334
TMBIM1	Homo sapiens transmembrane BAX inhibitor motif containing 1 (TMBIM1), mRNA [NM_022152]	1.547
ARL8A	Homo sapiens ADP-ribosylation factor-like 8A (ARL8A), mRNA [NM_138795]	1.253
MAP9	Homo sapiens microtubule-associated protein 9 (MAP9), mRNA [NM_001039580]	-1.542
A_23_P158699	Unknown	-1.091
ENST00000360166	Homo sapiens cDNA clone IMAGE:3632616, partial cds. [BC018638]	-1.1
AI420834	AI420834 te96h11.x1 NCI_CGAP_Pr28 Homo sapiens cDNA clone IMAGE:2094597 3' similar to gb:Z13009_rna1 EPITHELIAL-CADHERIN PRECURSOR (HUMAN);, mRNA sequence [AI420834]	-1.494
LNX1	Homo sapiens ligand of numb-protein X 1 (LNX1), mRNA [NM_032622]	-1.429
PTMA	Homo sapiens prothymosin, alpha (gene sequence 28) (PTMA), mRNA [NM_002823]	-1.509
CDT1	Homo sapiens chromatin licensing and DNA replication factor 1 (CDT1), mRNA [NM_030928]	-1.551
A_32_P8971	Unknown	-1.502
KIAA1731	Homo sapiens mRNA for KIAA1731 protein, partial cds. [AB051518]	-1.379
LOC646753	PREDICTED: Homo sapiens similar to 40S ribosomal protein S26 (LOC646753), mRNA [XM_929703]	-1.488
ENST00000311040	PREDICTED: Homo sapiens similar to Nonhistone chromosomal protein HMG-14 (High-mobility group nucleosome-binding domain-containing protein 1) (LOC728325), mRNA [XM_001130980]	-1.46
ACAA2	Homo sapiens acetyl-Coenzyme A acyltransferase 2 (mitochondrial 3-oxoacyl-Coenzyme A thiolase) (ACAA2), nuclear gene encoding mitochondrial protein, mRNA [NM_006111]	1.631
AF085874	Homo sapiens full length insert cDNA clone YP08F12. [AF085874]	-1.137
KIAA0256	Homo sapiens KIAA0256 gene product (KIAA0256), mRNA [NM_014701]	-1.399
RPS2	Homo sapiens ribosomal protein S2 (RPS2), mRNA [NM_002952]	1.068
THC2646356	Q2US65_ASPOR (Q2US65) Cytochrome P450 CYP3/CYP5/CYP6/CYP9 subfamilies, partial (4%) [THC2646356]	-1.314
SSX2	Homo sapiens synovial sarcoma, X breakpoint 2 (SSX2), transcript variant 2, mRNA [NM_175698]	-1.371
NUP107	Homo sapiens nucleoporin 107kDa (NUP107), mRNA [NM_020401]	-1.306
AI281166	qk58d05.x1 NCI_CGAP_Co8 Homo sapiens cDNA clone IMAGE:1873161 3' similar to gb:X61970 PROTEASOME ZETA CHAIN (HUMAN);, mRNA sequence [AI281166]	-1.228
MANBAL	Homo sapiens mannosidase, beta A, lysosomal-like (MANBAL), transcript variant 1, mRNA [NM_022077]	1.323
COPS8	Homo sapiens COP9 constitutive photomorphogenic homolog subunit 8 (Arabidopsis) (COPS8), transcript variant 2, mRNA [NM_198189]	1.491
ACTR10	Homo sapiens actin-related protein 10 homolog (S. cerevisiae) (ACTR10), mRNA [NM_018477]	1.355
CALCOCO1	Homo sapiens calcium binding and coiled-coil domain 1 (CALCOCO1), mRNA [NM_020898]	1.319
POLR3B	Homo sapiens polymerase (RNA) III (DNA directed) polypeptide B (POLR3B), mRNA [NM_018082]	-1.205
MXRA7	Homo sapiens matrix-remodelling associated 7 (MXRA7), transcript variant 2, mRNA [NM_001008529]	1.668
SGTA	Homo sapiens small glutamine-rich tetratricopeptide repeat (TPR)-containing, alpha (SGTA), mRNA [NM_003021]	-1.326
ZC3H3	Homo sapiens zinc finger CCCH-type containing 3 (ZC3H3), mRNA [NM_015117]	-1.213
A_24_P161459	Unknown	-1.285
DIAPH3	Homo sapiens diaphanous homolog 3 (Drosophila) (DIAPH3), transcript variant 2, mRNA [NM_030932]	-1.324
BM968705	BM968705 UI-CF-DU1-aak-f-20-0-UI.s1 UI-CF-DU1 Homo sapiens cDNA clone UI-CF-DU1-aak-f-20-0-UI 3', mRNA sequence [BM968705]	-1.3
THC2563387	CD676691 ho04g02.y1 Human Trabecular meshwork cDNA: hohphq Homo sapiens cDNA clone ho04g02 5', mRNA sequence [CD676691]	1.43
TRIM4	Homo sapiens tripartite motif-containing 4 (TRIM4), transcript variant alpha, mRNA [NM_033017]	1.539
THC2578949	AY918495 mitochondrial cytochrome c somatic {Macaca sylvanus} (exp=-1; wgp=0; cg=0), complete [THC2578949]	-1.435
C7orf38	Homo sapiens chromosome 7 open reading frame 38 (C7orf38), mRNA [NM_145111]	-1.261
BG193790	RST12926 Athersys RAGE Library Homo sapiens cDNA, mRNA sequence [BG193790]	-1.158
THC2533833	AA873311 oh76g08.s1 NCI_CGAP_Kid3 Homo sapiens cDNA clone IMAGE:1472990 3' similar to gb:J05021 EZRIN (HUMAN);, mRNA sequence [AA873311]	-1.393
SMN1	Homo sapiens survival of motor neuron 1, telomeric (SMN1), transcript variant d, mRNA [NM_000344]	-1.294
METT5D1	Homo sapiens methyltransferase 5 domain containing 1 (METT5D1), mRNA [NM_152636]	-1.212
VAMP3	Homo sapiens vesicle-associated membrane protein 3 (cellubrevin) (VAMP3), mRNA [NM_004781]	1.292
AF116719	Homo sapiens PRO2987 mRNA, complete cds. [AF116719]	-1.382
CLIC4	Homo sapiens chloride intracellular channel 4 (CLIC4), mRNA [NM_013943]	1.77
EEF1A1	Homo sapiens eukaryotic translation elongation factor 1 alpha 1 (EEF1A1), mRNA [NM_001402]	1.742
GNPTAB	Homo sapiens N-acetylglucosamine-1-phosphate transferase, alpha and beta subunits (GNPTAB), mRNA [NM_024312]	-1.428
CR596214	full-length cDNA clone CS0DC006YB07 of Neuroblastoma Cot 25-normalized of Homo sapiens (human). [CR596214]	1.624
ADAMTS13	Homo sapiens ADAM metallopeptidase with thrombospondin type 1 motif, 13 (ADAMTS13), transcript variant 2, mRNA [NM_139027]	-1.212
LOC644153	PREDICTED: Homo sapiens similar to Dynamin-1 (D100) (Dynamin, brain) (B-dynamin) (LOC644153), mRNA [XM_001128098]	-1.091
PHIP	Homo sapiens pleckstrin homology domain interacting protein (PHIP), mRNA [NM_017934]	-1.363
CA771684	CA771684 io81c04.x1 HR85 islet Homo sapiens cDNA clone IMAGE:6132846 3', mRNA sequence [CA771684]	-1.447
AGGF1	Homo sapiens angiogenic factor with G patch and FHA domains 1 (AGGF1), mRNA [NM_018046]	-1.267
OGDH	Homo sapiens oxoglutarate (alpha-ketoglutarate) dehydrogenase (lipoamide) (OGDH), nuclear gene encoding mitochondrial protein, transcript variant 1, mRNA [NM_002541]	-1.446
AY562498	Homo sapiens clone pMJC12 cytokine target mRNA, complete sequence. [AY562498]	-1.595
SHFM1	Homo sapiens split hand/foot malformation (ectrodactyly) type 1 (SHFM1), mRNA [NM_006304]	-1.259
BC045174	Homo sapiens cDNA clone IMAGE:5273245. [BC045174]	-1.184
KIAA0143	Homo sapiens KIAA0143 protein (KIAA0143), mRNA [NM_015137]	1.399
FGFR1OP	Homo sapiens FGFR1 oncogene partner (FGFR1OP), transcript variant 1, mRNA [NM_007045]	-1.372
ELAC2	Homo sapiens elaC homolog 2 (E. coli) (ELAC2), mRNA [NM_018127]	-1.254
FZR1	Homo sapiens mRNA for Fzr1, complete cds. [AB013462]	-1.318
TWSG1	Homo sapiens twisted gastrulation homolog 1 (Drosophila) (TWSG1), mRNA [NM_020648]	1.516
ATXN7L1	Homo sapiens cDNA FLJ40255 fis, clone TESTI2024999, weakly similar to ATAXIN 7. [AK097574]	-1.121
SETD2	Homo sapiens SET domain containing 2 (SETD2), mRNA [NM_014159]	-1.253
ENST00000340381	Novel protein (Hypothetical protein RP13-15M17.2). [Source:Uniprot/SPTREMBL;Acc:Q5SNT3] [ENST00000340381]	1.485
BM504117	BM504117 ih21d06.x1 Human insulinoma Homo sapiens cDNA 3' similar to SW:HMG1_CRIGR P07156 HIGH MOBILITY GROUP PROTEIN HMG1 ;, mRNA sequence [BM504117]	-2.015
PRKAR1A	Homo sapiens protein kinase, cAMP-dependent, regulatory, type I, alpha (tissue specific extinguisher 1) (PRKAR1A), transcript variant 3, mRNA [NM_212472]	1.808
LOC56964	Homo sapiens hypothetical protein from EUROIMAGE 384293 (LOC56964), mRNA [NM_020212]	-1.296
RPL23AP7	Homo sapiens ribosomal protein L23a pseudogene 7 (RPL23AP7) on chromosome 2 [NR_000029]	1.253
RFXDC2	Homo sapiens regulatory factor X domain containing 2 (RFXDC2), mRNA [NM_022841]	-1.369
AK130583	Homo sapiens cDNA FLJ27073 fis, clone SPL02032, highly similar to POLY(RC) BINDING PROTEIN 2. [AK130583]	-1.408
CIZ1	Homo sapiens CDKN1A interacting zinc finger protein 1 (CIZ1), mRNA [NM_012127]	-1.25
THC2524477	Q4RN51_TETNG (Q4RN51) Chromosome undetermined SCAF15016, whole genome shotgun sequence, partial (34%) [THC2524477]	-1.662
GOLGA4	Homo sapiens golgi autoantigen, golgin subfamily a, 4 (GOLGA4), mRNA [NM_002078]	1.339
LOC648662	PREDICTED: Homo sapiens similar to mitochondrial DNA-directed RNA polymerase precursor (LOC648662), mRNA [XR_019258]	-1.331
FLJ20186	Homo sapiens hypothetical protein FLJ20186 (FLJ20186), transcript variant 2, mRNA [NM_017702]	-1.355
MYST3	Homo sapiens cDNA FLJ14455 fis, clone HEMBB1001908, highly similar to Human monocytic leukaemia zinc finger protein (MOZ) mRNA. [AK027361]	-1.115
GMPPB	Homo sapiens mRNA for KIAA1851 protein, partial cds. [AB058754]	-1.397
HIST1H4B	Homo sapiens histone cluster 1, H4b (HIST1H4B), mRNA [NM_003544]	-1.386
AI240896	qj94f09.x1 NCI_CGAP_Kid3 Homo sapiens cDNA clone IMAGE:1867145 3' similar to SW:IDHP_HUMAN P48735 ISOCITRATE DEHYDROGENASE ;, mRNA sequence [AI240896]	-1.468
FIGNL1	Homo sapiens fidgetin-like 1 (FIGNL1), transcript variant 1, mRNA [NM_001042762]	-1.309
R79977	yi95a06.s1 Soares placenta Nb2HP Homo sapiens cDNA clone IMAGE:146962 3', mRNA sequence [R79977]	-1.138
POLDIP2	Homo sapiens polymerase (DNA-directed), delta interacting protein 2 (POLDIP2), mRNA [NM_015584]	-1.188
GOSR2	Homo sapiens golgi SNAP receptor complex member 2 (GOSR2), transcript variant A, mRNA [NM_004287]	1.241
TGFBR2	Homo sapiens transforming growth factor, beta receptor II (70/80kDa) (TGFBR2), transcript variant 1, mRNA [NM_001024847]	1.629
C1orf77	Homo sapiens chromosome 1 open reading frame 77 (C1orf77), mRNA [NM_015607]	-1.286
ZMAT2	Homo sapiens zinc finger, matrin type 2 (ZMAT2), mRNA [NM_144723]	1.309
CASP8	Homo sapiens caspase 8, apoptosis-related cysteine peptidase (CASP8), transcript variant B, mRNA [NM_033355]	-1.542
SOCS5	Homo sapiens suppressor of cytokine signaling 5 (SOCS5), transcript variant 2, mRNA [NM_144949]	1.277
NDUFV3	Homo sapiens NADH dehydrogenase (ubiquinone) flavoprotein 3, 10kDa (NDUFV3), nuclear gene encoding mitochondrial protein, transcript variant 1, mRNA [NM_021075]	-1.332
PLA2G4B	Homo sapiens phospholipase A2, group IVB (cytosolic), mRNA (cDNA clone IMAGE:4556397), complete cds. [BC025290]	-1.416
ARL6IP1	Homo sapiens ADP-ribosylation factor-like 6 interacting protein 1 (ARL6IP1), mRNA [NM_015161]	-1.455
NDUFB1	Homo sapiens NADH dehydrogenase (ubiquinone) 1 beta subcomplex, 1, 7kDa (NDUFB1), mRNA [NM_004545]	-1.297
C9orf142	Homo sapiens chromosome 9 open reading frame 142 (C9orf142), mRNA [NM_183241]	-1.423
ZBED3	Homo sapiens zinc finger, BED-type containing 3 (ZBED3), mRNA [NM_032367]	-1.477
SUMO1P3	Homo sapiens SUMO1 pseudogene 3 (SUMO1P3) on chromosome 1 [NR_002190]	1.492
POLR2A	Homo sapiens polymerase (RNA) II (DNA directed) polypeptide A, 220kDa (POLR2A), mRNA [NM_000937]	-1.275
SRRM1	Homo sapiens serine/arginine repetitive matrix 1 (SRRM1), mRNA [NM_005839]	1.33
HTF9C	Homo sapiens HpaII tiny fragments locus 9C (HTF9C), transcript variant 1, mRNA [NM_022727]	-1.314
AI090167	AI090167 qb33g12.x1 Soares_pregnant_uterus_NbHPU Homo sapiens cDNA clone IMAGE:1698118 3', mRNA sequence [AI090167]	-1.231
BM986936	BM986936 UI-H-CO0-aqe-a-10-0-UI.s1 NCI_CGAP_Sub9 Homo sapiens cDNA clone IMAGE:3103745 3', mRNA sequence [BM986936]	-1.256
HRASLS5	Homo sapiens HRAS-like suppressor family, member 5, mRNA (cDNA clone MGC:39540 IMAGE:5268703), complete cds. [BC034222]	1.659
TMED10	Homo sapiens transmembrane emp24-like trafficking protein 10 (yeast) (TMED10), mRNA [NM_006827]	1.579
C5orf24	Homo sapiens chromosome 5 open reading frame 24 (C5orf24), mRNA [NM_152409]	-1.651
AB011149	Homo sapiens mRNA for KIAA0577 protein, partial cds. [AB011149]	-1.251
RPL41	Homo sapiens ribosomal protein L41 (RPL41), transcript variant 2, mRNA [NM_001035267]	1.086
NOC4L	Homo sapiens nucleolar complex associated 4 homolog (S. cerevisiae) (NOC4L), mRNA [NM_024078]	-1.196
DDX24	Homo sapiens DEAD (Asp-Glu-Ala-Asp) box polypeptide 24 (DDX24), mRNA [NM_020414]	-1.673
CCRN4L	Homo sapiens CCR4 carbon catabolite repression 4-like (S. cerevisiae) (CCRN4L), mRNA [NM_012118]	-1.345
GNAO1	Homo sapiens guanine nucleotide binding protein (G protein), alpha activating activity polypeptide O (GNAO1), transcript variant 2, mRNA [NM_138736]	-1.158
OSBP	Homo sapiens oxysterol binding protein (OSBP), mRNA [NM_002556]	-1.597
AY170823	Homo sapiens transformation-related protein 2 mRNA, complete cds. [AY170823]	-1.47
BFAR	Homo sapiens bifunctional apoptosis regulator (BFAR), mRNA [NM_016561]	1.301
A_24_P761490	Unknown	-1.559
FUNDC2	Homo sapiens FUN14 domain containing 2 (FUNDC2), mRNA [NM_023934]	1.363
ENST00000374390	cellular modulator of immune recognition isoform 7 [Source:RefSeq_peptide;Acc:NP_001002266] [ENST00000374390]	1.309
LOC402149	PREDICTED: Homo sapiens similar to ribosomal protein L28 (LOC402149), mRNA [XR_019242]	-1.432
RPS3	Homo sapiens ribosomal protein S3 (RPS3), mRNA [NM_001005]	1.101
LOC401975	PREDICTED: Homo sapiens similar to ribosomal protein S3a (LOC401975), mRNA [XR_017247]	1.666
CSNK1G2	Homo sapiens casein kinase 1, gamma 2 (CSNK1G2), mRNA [NM_001319]	-1.627
SERINC3	Homo sapiens serine incorporator 3 (SERINC3), transcript variant 2, mRNA [NM_198941]	1.487
SCAMP4	Homo sapiens secretory carrier membrane protein 4 (SCAMP4), mRNA [NM_079834]	-1.237
ELMO2	Homo sapiens engulfment and cell motility 2 (ELMO2), transcript variant 2, mRNA [NM_182764]	1.357
PRMT7	Homo sapiens protein arginine methyltransferase 7 (PRMT7), mRNA [NM_019023]	-1.283
G3BP1	Homo sapiens GTPase activating protein (SH3 domain) binding protein 1 (G3BP1), transcript variant 1, mRNA [NM_005754]	-1.229
VEZT	Homo sapiens vezatin, adherens junctions transmembrane protein (VEZT), mRNA [NM_017599]	-1.185
ENST00000343505	NHSL1 protein (Fragment). [Source:Uniprot/SPTREMBL;Acc:Q3ZCS5] [ENST00000343505]	-1.511
THC2565745	Q8B0Z7_9VIRU (Q8B0Z7) P38, partial (6%) [THC2565745]	-1.388
A_24_P941540	Unknown	-1.46
PTPN11	Homo sapiens protein tyrosine phosphatase, non-receptor type 11 (Noonan syndrome 1) (PTPN11), mRNA [NM_002834]	-1.271
CES2	Homo sapiens carboxylesterase 2 (intestine, liver) (CES2), transcript variant 1, mRNA [NM_003869]	-1.299
HIST1H1D	Homo sapiens histone cluster 1, H1d (HIST1H1D), mRNA [NM_005320]	-1.714
DB352368	DB352368 UTERU3 Homo sapiens cDNA clone UTERU3005422 3', mRNA sequence [DB352368]	-1.221
ARNT	Homo sapiens aryl hydrocarbon receptor nuclear translocator (ARNT), transcript variant 1, mRNA [NM_001668]	1.234
