# Supplementary material for: Switch in FOXA1 Status Associates with Endometrial Cancer Progression
Source: PLoS One. 2014 May 21;9(5):e98069. doi: 10.1371/journal.pone.0098069 (PMC4029819; doi:10.1371/journal.pone.0098069)
Supplement: Table S4 — FSS analysis of FOXA1 high versus FOXA1 low cases in ER negative samples (p-value<0.01). (XLSX) [file pone.0098069.s005.xlsx]

## Sheet: FOXA1
Table S4. FSS analysis of FOXA1 high versus FOXA1 low cases in ER negative samples (p-value<0.01)
GeneSymbol	Description	Fold change
MMP7	Homo sapiens matrix metallopeptidase 7 (matrilysin, uterine) (MMP7), mRNA [NM_002423]	-13.8939
THSD4	Homo sapiens thrombospondin, type I, domain containing 4 (THSD4), mRNA [NM_024817]	-5.04572
PTGS1	Homo sapiens prostaglandin-endoperoxide synthase 1 (prostaglandin G/H synthase and cyclooxygenase) (PTGS1), transcript variant 1, mRNA [NM_000962]	-3.50683
PTGS1	Homo sapiens prostaglandin-endoperoxide synthase 1 (prostaglandin G/H synthase and cyclooxygenase) (PTGS1), transcript variant 1, mRNA [NM_000962]	-3.15214
HIST1H2AC	Histone H2A type 1-C. [Source:Uniprot/SWISSPROT;Acc:Q93077] [ENST00000314088]	-3.05894
TNNC1	Homo sapiens troponin C type 1 (slow) (TNNC1), mRNA [NM_003280]	-3.02892
FCGBP	Homo sapiens Fc fragment of IgG binding protein (FCGBP), mRNA [NM_003890]	-2.87903
TMEM47	Homo sapiens transmembrane protein 47 (TMEM47), mRNA [NM_031442]	-2.41677
CXCR7	Homo sapiens chemokine (C-X-C motif) receptor 7 (CXCR7), transcript variant 1, mRNA [NM_001047841]	-2.3389
CH25H	Homo sapiens cholesterol 25-hydroxylase (CH25H), mRNA [NM_003956]	-2.3362
LOC388610	Homo sapiens hypothetical LOC388610 (LOC388610), mRNA [NM_001013642]	-2.29718
NEDD9	Homo sapiens neural precursor cell expressed, developmentally down-regulated 9 (NEDD9), transcript variant 1, mRNA [NM_006403]	-2.23812
ACAA2	Homo sapiens acetyl-Coenzyme A acyltransferase 2 (mitochondrial 3-oxoacyl-Coenzyme A thiolase) (ACAA2), nuclear gene encoding mitochondrial protein, mRNA [NM_006111]	-2.20595
FCER1A	Homo sapiens Fc fragment of IgE, high affinity I, receptor for; alpha polypeptide (FCER1A), mRNA [NM_002001]	-2.09533
CN479126	CN479126 UI-CF-FN0-afv-i-22-0-UI.s1 UI-CF-FN0 Homo sapiens cDNA clone UI-CF-FN0-afv-i-22-0-UI 3', mRNA sequence [CN479126]	-2.05027
AK021785	Homo sapiens cDNA FLJ11723 fis, clone HEMBA1005314. [AK021785]	-2.00551
AK094187	Homo sapiens cDNA FLJ36868 fis, clone ASTRO2016681. [AK094187]	-1.95508
C1orf63	Homo sapiens cDNA FLJ14412 fis, clone HEMBA1004669, weakly similar to SON PROTEIN. [AK027318]	-1.91352
RSL1D1	Homo sapiens ribosomal L1 domain containing 1 (RSL1D1), mRNA [NM_015659]	-1.90875
A_24_P902195	Unknown	-1.89315
CLN5	Homo sapiens ceroid-lipofuscinosis, neuronal 5 (CLN5), mRNA [NM_006493]	-1.87704
AK074696	Homo sapiens cDNA FLJ90215 fis, clone MAMMA1002205. [AK074696]	-1.84803
BC104430	Homo sapiens cDNA clone IMAGE:40021976. [BC104430]	-1.84803
SLC27A6	Homo sapiens solute carrier family 27 (fatty acid transporter), member 6 (SLC27A6), transcript variant 2, mRNA [NM_001017372]	-1.78571
ZNF167	Homo sapiens zinc finger protein 167 (ZNF167), transcript variant 1, mRNA [NM_018651]	-1.77908
PDE9A	Homo sapiens phosphodiesterase 9A (PDE9A), transcript variant 1, mRNA [NM_002606]	-1.74246
TRMT12	Homo sapiens tRNA methyltransferase 12 homolog (S. cerevisiae) (TRMT12), mRNA [NM_017956]	-1.73457
ANKIB1	Homo sapiens cDNA FLJ10317 fis, clone NT2RM2000452. [AK001179]	-1.73047
CETN2	Homo sapiens centrin, EF-hand protein, 2 (CETN2), mRNA [NM_004344]	-1.69455
MGC14376	Homo sapiens hypothetical protein MGC14376 (MGC14376), transcript variant 1, mRNA [NM_032895]	-1.69351
MAPBPIP	Homo sapiens mitogen-activated protein-binding protein-interacting protein (MAPBPIP), mRNA [NM_014017]	-1.66845
KIF1C	Kinesin-like protein KIF1C. [Source:Uniprot/SWISSPROT;Acc:O43896] [ENST00000354271]	-1.65767
BC030768	Homo sapiens cDNA clone IMAGE:4813089. [BC030768]	-1.64342
ZNF564	Homo sapiens zinc finger protein 564 (ZNF564), mRNA [NM_144976]	-1.64142
LOC391356	Homo sapiens similar to CG14903-PA (LOC391356), mRNA [NM_001013663]	-1.62404
PDIA4	Homo sapiens protein disulfide isomerase family A, member 4 (PDIA4), mRNA [NM_004911]	-1.6143
MAPBPIP	Homo sapiens mitogen-activated protein-binding protein-interacting protein (MAPBPIP), mRNA [NM_014017]	-1.61041
C3orf10	Homo sapiens chromosome 3 open reading frame 10 (C3orf10), mRNA [NM_018462]	-1.57692
FLOT1	Homo sapiens flotillin 1 (FLOT1), mRNA [NM_005803]	-1.57091
MRCL3	Homo sapiens myosin regulatory light chain MRCL3 (MRCL3), mRNA [NM_006471]	-1.56655
C9orf72	Homo sapiens chromosome 9 open reading frame 72 (C9orf72), transcript variant 1, mRNA [NM_018325]	-1.56453
C10orf59	Homo sapiens chromosome 10 open reading frame 59 (C10orf59), transcript variant 1, mRNA [NM_001031709]	-1.55588
SLC35C1	Homo sapiens solute carrier family 35, member C1 (SLC35C1), mRNA [NM_018389]	-1.53113
DENND4C	Homo sapiens DENN/MADD domain containing 4C (DENND4C), mRNA [NM_017925]	-1.52258
LOC653284	Homo sapiens mRNA; cDNA DKFZp667O0524 (from clone DKFZp667O0524). [AL832834]	-1.50145
RUFY1	Homo sapiens RUN and FYVE domain containing 1 (RUFY1), transcript variant 1, mRNA [NM_025158]	-1.49769
ING4	Homo sapiens inhibitor of growth family, member 4 (ING4), mRNA [NM_016162]	-1.48175
CHMP4A	Homo sapiens chromatin modifying protein 4A (CHMP4A), mRNA [NM_014169]	-1.4577
VPS24	Homo sapiens vacuolar protein sorting 24 homolog (S. cerevisiae) (VPS24), transcript variant 1, mRNA [NM_016079]	-1.45422
GOLGB1	Homo sapiens golgi autoantigen, golgin subfamily b, macrogolgin (with transmembrane signal), 1 (GOLGB1), mRNA [NM_004487]	-1.44444
ZNF808	Homo sapiens zinc finger protein 808 (ZNF808), mRNA [NM_001039886]	-1.42595
CACHD1	Homo sapiens cache domain containing 1 (CACHD1), mRNA [NM_020925]	-1.42449
STX4	Homo sapiens syntaxin 4 (STX4), mRNA [NM_004604]	-1.41951
2002-09-01	Homo sapiens septin 2 (SEPT2), transcript variant 1, mRNA [NM_001008491]	-1.41885
CLTA	Homo sapiens clathrin, light chain (Lca) (CLTA), transcript variant 2, mRNA [NM_007096]	-1.41101
CXorf40B	Homo sapiens chromosome X open reading frame 40B (CXorf40B), mRNA [NM_001013845]	-1.40934
NFKBIB	Homo sapiens nuclear factor of kappa light polypeptide gene enhancer in B-cells inhibitor, beta (NFKBIB), transcript variant 2, mRNA [NM_001001716]	-1.40018
GABRG3	Homo sapiens cDNA clone IMAGE:5178575, containing frame-shift errors. [BC029850]	-1.38454
THC2504576	RL26_BOVIN (P61257) 60S ribosomal protein L26, complete [THC2504576]	-1.37062
UBAP2	Homo sapiens ubiquitin associated protein 2 (UBAP2), mRNA [NM_018449]	-1.3689
N6AMT1	Homo sapiens N-6 adenine-specific DNA methyltransferase 1 (putative) (N6AMT1), transcript variant 1, mRNA [NM_013240]	-1.36536
AK023907	Homo sapiens cDNA FLJ13845 fis, clone THYRO1000815. [AK023907]	-1.36077
RPS29	Homo sapiens ribosomal protein S29 (RPS29), transcript variant 1, mRNA [NM_001032]	-1.32991
GABRG3	Homo sapiens gamma-aminobutyric acid (GABA) A receptor, gamma 3 (GABRG3), mRNA [NM_033223]	-1.3025
THC2719486	Unknown	-1.29015
KRIT1	Homo sapiens KRIT1, ankyrin repeat containing (KRIT1), transcript variant 4, mRNA [NM_194455]	-1.28906
C3orf1	Homo sapiens chromosome 3 open reading frame 1 (C3orf1), mRNA [NM_016589]	-1.27998
RPL37	60S ribosomal protein L37 (G1.16). [Source:Uniprot/SWISSPROT;Acc:P61927] [ENST00000360741]	-1.27436
LOC51255	Homo sapiens hypothetical protein LOC51255 (LOC51255), mRNA [NM_016494]	-1.25645
RPL26	Homo sapiens ribosomal protein L26 (RPL26), mRNA [NM_000987]	-1.21751
AF199612	Homo sapiens fibroblast growth factor homologous factor 2 isoform 1X+1W+1V (FHF-2) mRNA, partial cds. [AF199612]	-1.21131
RPS14	Homo sapiens ribosomal protein S14 (RPS14), transcript variant 1, mRNA [NM_001025071]	-1.20116
RPL9	Homo sapiens ribosomal protein L9 (RPL9), transcript variant 2, mRNA [NM_001024921]	-1.1884
RPS3	Homo sapiens ribosomal protein S3 (RPS3), mRNA [NM_001005]	-1.17512
RPL41	Homo sapiens ribosomal protein L41 (RPL41), transcript variant 2, mRNA [NM_001035267]	-1.172
C15orf21	Homo sapiens chromosome 15 open reading frame 21 (C15orf21), transcript variant 1, mRNA [NM_001005266]	-1.17193
THC2638015	Q8N382_HUMAN (Q8N382) Stromal interaction molecule 1,, partial (14%) [THC2638015]	-1.16727
TMSL3	Homo sapiens thymosin-like 3 (TMSL3), mRNA [NM_183049]	-1.15861
HEPN1	Homo sapiens associated with liver cancer (HEPN1), mRNA [NM_001037558]	-1.14745
AK128099	Homo sapiens cDNA FLJ46220 fis, clone TESTI4013774. [AK128099]	-1.1446
A_24_P510515	Unknown	-1.14025
SHANK1	Homo sapiens SH3 and multiple ankyrin repeat domains 1 (SHANK1), mRNA [NM_016148]	-1.13996
FLJ25530	Homo sapiens hepatocyte cell adhesion molecule (FLJ25530), mRNA [NM_152722]	-1.13875
RPS3A	Homo sapiens ribosomal protein S3A (RPS3A), mRNA [NM_001006]	-1.13797
RPS14	Homo sapiens ribosomal protein S14 (RPS14), transcript variant 1, mRNA [NM_001025071]	-1.12979
AW411241	fh11b09.y1 NIH_MGC_17 Homo sapiens cDNA clone IMAGE:2964448 3', mRNA sequence [AW411241]	-1.12474
RPL23A	Homo sapiens ribosomal protein L23a (RPL23A), mRNA [NM_000984]	-1.11622
A_24_P929289	Unknown	-1.1073
ENST00000371367	Voltage-dependent N-type calcium channel subunit alpha-1B (Voltage- gated calcium channel subunit alpha Cav2.2) (Calcium channel, L type, alpha-1 polypeptide isoform 5) (Brain calcium channel III) (BIII). [Source:Uniprot/SWISSPROT;Acc:Q00975]...	-1.09966
A_24_P930905	Unknown	-1.0989
A_24_P936092	Unknown	-1.09594
EEF1A1	Homo sapiens eukaryotic translation elongation factor 1 alpha 1 (EEF1A1), mRNA [NM_001402]	-1.06559
RPS10	Homo sapiens ribosomal protein S10 (RPS10), mRNA [NM_001014]	-1.03893
RPS27	Homo sapiens ribosomal protein S27 (metallopanstimulin 1) (RPS27), mRNA [NM_001030]	-1.0325
BQ777622	BQ777622 il38g05.x1 HR85 islet Homo sapiens cDNA clone IMAGE:6032433 3', mRNA sequence [BQ777622]	2.82848
TMEFF2	Homo sapiens mRNA for tomoregulin, complete cds. [AB004064]	2.69794
NRN1	Homo sapiens neuritin 1 (NRN1), mRNA [NM_016588]	2.64949
HIST1H1D	Homo sapiens histone cluster 1, H1d (HIST1H1D), mRNA [NM_005320]	2.60467
NPNT	Homo sapiens nephronectin (NPNT), mRNA [NM_001033047]	2.52086
DPF3	Homo sapiens cDNA FLJ42956 fis, clone BRSTN2009899. [AK124946]	2.39595
FAM129A	Homo sapiens family with sequence similarity 129, member A (FAM129A), transcript variant 2, mRNA [NM_052966]	2.27714
SIM2	Homo sapiens single-minded homolog 2 (Drosophila) (SIM2), transcript variant SIM2, mRNA [NM_005069]	2.25876
VASH2	Homo sapiens vasohibin 2 (VASH2), mRNA [NM_024749]	2.24989
UHRF1	Homo sapiens ubiquitin-like, containing PHD and RING finger domains, 1 (UHRF1), transcript variant 2, mRNA [NM_013282]	2.18027
AF087980	Homo sapiens full length insert cDNA clone YW27H10. [AF087980]	2.12911
MLF1IP	Homo sapiens MLF1 interacting protein (MLF1IP), mRNA [NM_024629]	2.12785
CDT1	Homo sapiens chromatin licensing and DNA replication factor 1 (CDT1), mRNA [NM_030928]	2.01531
RP11-130N24.1	Homo sapiens KIAA2022 protein (KIAA2022), mRNA [NM_001008537]	2.01457
H2-ALPHA	Homo sapiens alpha-tubulin isotype H2-alpha (H2-ALPHA), mRNA [NM_080386]	1.98589
A_32_P185530	Unknown	1.9562
NKX3-1	Homo sapiens NK3 transcription factor related, locus 1 (Drosophila) (NKX3-1), mRNA [NM_006167]	1.94355
STK39	Homo sapiens serine threonine kinase 39 (STE20/SPS1 homolog, yeast) (STK39), mRNA [NM_013233]	1.94346
FANCA	Homo sapiens Fanconi anemia, complementation group A (FANCA), transcript variant 1, mRNA [NM_000135]	1.94178
FOXP1	Homo sapiens forkhead box P1 (FOXP1), transcript variant 1, mRNA [NM_032682]	1.93224
AK022339	Homo sapiens cDNA FLJ12277 fis, clone MAMMA1001711. [AK022339]	1.92504
BGN	Homo sapiens biglycan (BGN), mRNA [NM_001711]	1.90327
FEN1	Homo sapiens flap structure-specific endonuclease 1 (FEN1), mRNA [NM_004111]	1.86402
THC2735742	Unknown	1.84405
CDC6	Homo sapiens cell division cycle 6 homolog (S. cerevisiae) (CDC6), mRNA [NM_001254]	1.80087
FOXP1	Homo sapiens forkhead box P1 (FOXP1), transcript variant 1, mRNA [NM_032682]	1.78588
MLLT4	Homo sapiens myeloid/lymphoid or mixed-lineage leukemia (trithorax homolog, Drosophila); translocated to, 4 (MLLT4), transcript variant 3, mRNA [NM_005936]	1.78024
HIST3H2BB	DB010344 TCOLN2 Homo sapiens cDNA clone TCOLN2001340 5', mRNA sequence [DB010344]	1.7719
RNPS1	Homo sapiens RNA binding protein S1, serine-rich domain (RNPS1), transcript variant 1, mRNA [NM_006711]	1.75838
A_32_P182246	Unknown	1.72635
GIPR	Homo sapiens gastric inhibitory polypeptide receptor (GIPR), mRNA [NM_000164]	1.72266
AGGF1	Homo sapiens angiogenic factor with G patch and FHA domains 1, mRNA (cDNA clone IMAGE:3659316), complete cds. [BC002828]	1.72154
ASB16	Homo sapiens ankyrin repeat and SOCS box-containing 16 (ASB16), mRNA [NM_080863]	1.72022
C6orf167	Homo sapiens chromosome 6 open reading frame 167 (C6orf167), mRNA [NM_198468]	1.71594
TIPIN	Homo sapiens TIMELESS interacting protein (TIPIN), mRNA [NM_017858]	1.70986
MCM5	Homo sapiens MCM5 minichromosome maintenance deficient 5, cell division cycle 46 (S. cerevisiae) (MCM5), mRNA [NM_006739]	1.70227
A_24_P273014	Unknown	1.69912
MGC11257	Homo sapiens hypothetical protein MGC11257, mRNA (cDNA clone IMAGE:4907364), partial cds. [BC025971]	1.68466
GLS2	Homo sapiens glutaminase 2 (liver, mitochondrial) (GLS2), nuclear gene encoding mitochondrial protein, mRNA [NM_013267]	1.68148
EXOSC9	Homo sapiens exosome component 9 (EXOSC9), transcript variant 2, mRNA [NM_005033]	1.67111
SH3BP1	Homo sapiens SH3-domain binding protein 1 (SH3BP1), mRNA [NM_018957]	1.66555
MTHFSD	Homo sapiens cDNA FLJ43025 fis, clone BRTHA2018707. [AK125015]	1.66351
A_23_P136296	Unknown	1.65401
PAQR4	Homo sapiens progestin and adipoQ receptor family member IV (PAQR4), mRNA [NM_152341]	1.65051
KCNE1L	Homo sapiens KCNE1-like (KCNE1L), mRNA [NM_012282]	1.65028
ENST00000371081	Guanine nucleotide-binding protein G(s) subunit alpha isoforms XLas (Adenylate cyclase-stimulating G alpha protein) (Extra large alphas protein) (XLalphas). [Source:Uniprot/SWISSPROT;Acc:Q5JWF2] [ENST00000371081]	1.65005
AI818152	wk27g08.x1 NCI_CGAP_Brn25 Homo sapiens cDNA clone IMAGE:2413598 3' similar to gb:X74795 CDC46 HOMOLOG (HUMAN);, mRNA sequence [AI818152]	1.64667
AA427821	AA427821 zw53a02.s1 Soares_total_fetus_Nb2HF8_9w Homo sapiens cDNA clone IMAGE:773738 3', mRNA sequence [AA427821]	1.6452
EMX1	Homo sapiens empty spiracles homolog 1 (Drosophila) (EMX1), transcript variant 2, mRNA [NM_001040404]	1.63129
A_23_P421323	Unknown	1.62396
EP400NL	Homo sapiens EP400 N-terminal like (EP400NL), mRNA [NM_182613]	1.62349
DDX51	Homo sapiens DEAD (Asp-Glu-Ala-Asp) box polypeptide 51 (DDX51), mRNA [NM_175066]	1.60997
KIAA1794	Homo sapiens KIAA1794 (KIAA1794), mRNA [NM_018193]	1.60642
LOC643201	Homo sapiens cDNA clone IMAGE:5268504. [BC052945]	1.6056
A_24_P144487	Unknown	1.60507
HMCN2	Homo sapiens cDNA FLJ36264 fis, clone THYMU2002815, weakly similar to AXONIN-1 PRECURSOR. [AK093583]	1.59261
BF761348	BF761348 RC2-CS0018-041000-015-g01 CS0018 Homo sapiens cDNA, mRNA sequence [BF761348]	1.59078
POLA1	Homo sapiens polymerase (DNA directed), alpha 1 (POLA1), mRNA [NM_016937]	1.58789
CCDC59	Homo sapiens coiled-coil domain containing 59 (CCDC59), mRNA [NM_014167]	1.58613
SH3BP1	Homo sapiens SH3-domain binding protein 1 (SH3BP1), mRNA [NM_018957]	1.58211
LIMK1	Homo sapiens LIM domain kinase 1 (LIMK1), mRNA [NM_002314]	1.57803
NUP107	Homo sapiens nucleoporin 107kDa (NUP107), mRNA [NM_020401]	1.57165
IGSF4B	Homo sapiens immunoglobulin superfamily, member 4B (IGSF4B), mRNA [NM_021189]	1.56191
ACTL6B	Homo sapiens actin-like 6B (ACTL6B), mRNA [NM_016188]	1.56154
PHLPP	Homo sapiens PH domain and leucine rich repeat protein phosphatase (PHLPP), mRNA [NM_194449]	1.55953
NCAPH2	Homo sapiens non-SMC condensin II complex, subunit H2 (NCAPH2), transcript variant 2, mRNA [NM_152299]	1.55039
A_24_P689479	Unknown	1.54073
PGF	Homo sapiens placental growth factor, vascular endothelial growth factor-related protein (PGF), mRNA [NM_002632]	1.5404
UTP15	Homo sapiens UTP15, U3 small nucleolar ribonucleoprotein, homolog (S. cerevisiae) (UTP15), mRNA [NM_032175]	1.53514
ENST00000327423	Novel protein (Fragment). [Source:Uniprot/SPTREMBL;Acc:Q5THK0] [ENST00000327423]	1.53013
A_32_P142407	Unknown	1.52814
NR2C1	Homo sapiens nuclear receptor subfamily 2, group C, member 1 (NR2C1), transcript variant 2, mRNA [NM_001032287]	1.5212
SEMA6B	Homo sapiens sema domain, transmembrane domain (TM), and cytoplasmic domain, (semaphorin) 6B (SEMA6B), transcript variant SEMA6B.3, mRNA [NM_032108]	1.51171
2003-09-01	Homo sapiens septin 3 (SEPT3), transcript variant A, mRNA [NM_145733]	1.51114
C6orf167	Homo sapiens chromosome 6 open reading frame 167 (C6orf167), mRNA [NM_198468]	1.50926
AB011149	Homo sapiens mRNA for KIAA0577 protein, partial cds. [AB011149]	1.50226
RUFY3	Homo sapiens RUN and FYVE domain containing 3 (RUFY3), transcript variant 1, mRNA [NM_001037442]	1.50124
LOC648232	Homo sapiens mRNA, endogenous retrovirus. [AB128832]	1.49904
BU587941	AGENCOURT_8829785 NIH_MGC_141 Homo sapiens cDNA clone IMAGE:6386006 5', mRNA sequence [BU587941]	1.49436
LOC344328	PREDICTED: Homo sapiens similar to heat shock 70kD protein binding protein (LOC344328), mRNA [XR_019373]	1.48855
KLHDC5	Homo sapiens kelch domain containing 5 (KLHDC5), mRNA [NM_020782]	1.48828
MAZ	Homo sapiens MYC-associated zinc finger protein (purine-binding transcription factor) (MAZ), transcript variant 2, mRNA [NM_001042539]	1.4812
CR744556	CR744556 CR744556 NCI_CGAP_Co3 Homo sapiens cDNA clone IMAGp998M072299 ; IMAGE:925230 5', mRNA sequence [CR744556]	1.47842
FAM111B	Homo sapiens family with sequence similarity 111, member B (FAM111B), mRNA [NM_198947]	1.47629
BC087732	Homo sapiens cDNA clone IMAGE:6253289, **** WARNING: chimeric clone ****. [BC087732]	1.47457
C9orf53	Homo sapiens susceptibility protein NSG-x mRNA, complete cds. [AF211119]	1.4742
KIAA1430	Homo sapiens mRNA for KIAA1430 protein, partial cds. [AB037851]	1.47126
MED12L	Homo sapiens mediator of RNA polymerase II transcription, subunit 12 homolog (S. cerevisiae)-like (MED12L), mRNA [NM_053002]	1.46826
LRRC37B	Homo sapiens leucine rich repeat containing 37B (LRRC37B), mRNA [NM_052888]	1.45888
ATXN7L2	Homo sapiens ataxin 7-like 2 (ATXN7L2), mRNA [NM_153340]	1.45744
AFF3	Homo sapiens AF4/FMR2 family, member 3 (AFF3), transcript variant 1, mRNA [NM_002285]	1.4551
BX647159	Homo sapiens mRNA; cDNA DKFZp686H14196 (from clone DKFZp686H14196). [BX647159]	1.45453
ZC3H14	Homo sapiens zinc finger CCCH-type containing 14 (ZC3H14), transcript variant 2, mRNA [NM_207660]	1.45333
A_24_P752208	Unknown	1.45193
LOC200312	Homo sapiens similar to RIKEN cDNA 0610009J22 (LOC200312), mRNA [NM_001017981]	1.44931
A_32_P64894	Unknown	1.44562
TBRG4	Homo sapiens transforming growth factor beta regulator 4 (TBRG4), transcript variant 2, mRNA [NM_030900]	1.43713
THC2748223	ALU5_HUMAN (P39192) Alu subfamily SC sequence contamination warning entry, partial (11%) [THC2748223]	1.43422
CHRM1	Homo sapiens cholinergic receptor, muscarinic 1 (CHRM1), mRNA [NM_000738]	1.43051
CR609905	full-length cDNA clone CS0DD006YF13 of Neuroblastoma Cot 50-normalized of Homo sapiens (human). [CR609905]	1.43011
A_32_P131449	Unknown	1.42902
DRD2	Homo sapiens dopamine receptor D2 (DRD2), transcript variant 1, mRNA [NM_000795]	1.42767
TRIM23	Homo sapiens tripartite motif-containing 23 (TRIM23), transcript variant alpha, mRNA [NM_001656]	1.42645
P2RX3	Homo sapiens purinergic receptor P2X, ligand-gated ion channel, 3 (P2RX3), mRNA [NM_002559]	1.42467
NUP50	Homo sapiens nucleoporin 50kDa (NUP50), transcript variant 2, mRNA [NM_007172]	1.42447
BRSK2	Homo sapiens BR serine/threonine kinase 2 (BRSK2), mRNA [NM_003957]	1.42181
GNG2	Homo sapiens guanine nucleotide binding protein (G protein), gamma 2 (GNG2), mRNA [NM_053064]	1.42004
CR591264	full-length cDNA clone CS0DC023YK19 of Neuroblastoma Cot 25-normalized of Homo sapiens (human). [CR591264]	1.41885
AI090937	AI090937 qa52c01.s1 Soares_NhHMPu_S1 Homo sapiens cDNA clone IMAGE:1690368 3', mRNA sequence [AI090937]	1.41701
C14orf25	C14orf25 protein (Fragment). [Source:Uniprot/SPTREMBL;Acc:Q8IY25] [ENST00000332415]	1.41688
ZNF496	Homo sapiens zinc finger protein 496 (ZNF496), mRNA [NM_032752]	1.41374
PLCXD2	Homo sapiens phosphatidylinositol-specific phospholipase C, X domain containing 2 (PLCXD2), mRNA [NM_153268]	1.41296
KIAA0984	Homo sapiens mRNA for KIAA0984 protein, partial cds. [AB023201]	1.41174
PRR8	Homo sapiens proline rich 8, mRNA (cDNA clone MGC:20460 IMAGE:4542314), complete cds. [BC011923]	1.41171
ST13	Homo sapiens suppression of tumorigenicity 13 (colon carcinoma) (Hsp70 interacting protein) (ST13), mRNA [NM_003932]	1.41074
AA768672	AA768672 oa67h04.s1 NCI_CGAP_GCB1 Homo sapiens cDNA clone IMAGE:1317367 3', mRNA sequence [AA768672]	1.40947
ENST00000326470	Protein phosphatase Slingshot homolog 1 (EC 3.1.3.48) (EC 3.1.3.16) (SSH-1L) (hSSH-1L). [Source:Uniprot/SWISSPROT;Acc:Q8WYL5] [ENST00000326470]	1.40373
C1orf96	Homo sapiens chromosome 1 open reading frame 96, mRNA (cDNA clone MGC:32857 IMAGE:4731004), complete cds. [BC039241]	1.40323
DLG5	Homo sapiens discs, large homolog 5 (Drosophila) (DLG5), mRNA [NM_004747]	1.38718
A_32_P127412	Unknown	1.38679
DAZAP1	Homo sapiens DAZ associated protein 1 (DAZAP1), transcript variant 1, mRNA [NM_170711]	1.38546
NP389850	GB|AF399571.1|AAK95056.1 olfactory receptor [Homo sapiens] [NP389850]	1.38535
ERH	Homo sapiens enhancer of rudimentary homolog (Drosophila) (ERH), mRNA [NM_004450]	1.38524
NUP50	Homo sapiens nucleoporin 50kDa (NUP50), transcript variant 2, mRNA [NM_007172]	1.38234
THC2523417	Q8N4K9_HUMAN (Q8N4K9) Calsyntenin 1, isoform 2, partial (20%) [THC2523417]	1.38044
CDK5R2	Homo sapiens cyclin-dependent kinase 5, regulatory subunit 2 (p39) (CDK5R2), mRNA [NM_003936]	1.38019
CNOT1	Homo sapiens CCR4-NOT transcription complex, subunit 1 (CNOT1), transcript variant 2, mRNA [NM_206999]	1.37929
UBE1L2	Homo sapiens ubiquitin-activating enzyme E1-like 2 (UBE1L2), mRNA [NM_018227]	1.37572
LOC729173	Homo sapiens cDNA FLJ39662 fis, clone SMINT2007140. [AK096981]	1.37345
AV647560	AV647560 GLC Homo sapiens cDNA clone GLCAZE12 3', mRNA sequence [AV647560]	1.36917
A_24_P717586	Unknown	1.368
AK124328	Homo sapiens cDNA FLJ42337 fis, clone TUTER2002028. [AK124328]	1.36634
CA432213	CA432213 UI-H-FG1-bgr-l-15-0-UI.s1 NCI_CGAP_FG1 Homo sapiens cDNA clone UI-H-FG1-bgr-l-15-0-UI 3', mRNA sequence [CA432213]	1.3663
SLC29A2	Homo sapiens solute carrier family 29 (nucleoside transporters), member 2 (SLC29A2), mRNA [NM_001532]	1.36613
GINS3	Homo sapiens GINS complex subunit 3 (Psf3 homolog) (GINS3), mRNA [NM_022770]	1.36541
PRIMA1	Homo sapiens proline rich membrane anchor 1 (PRIMA1), mRNA [NM_178013]	1.36476
BC038355	Homo sapiens, clone IMAGE:3858719, mRNA. [BC038355]	1.36474
LOC401010	Homo sapiens hypothetical LOC401010 (LOC401010) on chromosome 2 [NR_002826]	1.36471
SCOTIN	Homo sapiens scotin (SCOTIN), mRNA [NM_016479]	1.36467
TMED8	Protein TMED8. [Source:Uniprot/SWISSPROT;Acc:Q6PL24] [ENST00000216468]	1.36447
A_32_P154112	Unknown	1.36283
ENST00000271847	Novel protein. [Source:Uniprot/SPTREMBL;Acc:Q5VUQ9] [ENST00000271847]	1.3612
TMEM74	Homo sapiens transmembrane protein 74 (TMEM74), mRNA [NM_153015]	1.35898
LOC728007	MGC13005 protein. [Source:Uniprot/SPTREMBL;Acc:Q9BSF9] [ENST00000295199]	1.35677
CNR1	Homo sapiens cannabinoid receptor 1 (brain) (CNR1), transcript variant 2, mRNA [NM_033181]	1.35674
C9orf100	Homo sapiens chromosome 9 open reading frame 100 (C9orf100), mRNA [NM_032818]	1.35599
PLDN	Homo sapiens pallidin homolog (mouse) (PLDN), mRNA [NM_012388]	1.35423
AF119881	Homo sapiens PRO2435 mRNA, complete cds. [AF119881]	1.35173
SERPINB8	Homo sapiens serpin peptidase inhibitor, clade B (ovalbumin), member 8 (SERPINB8), transcript variant 3, mRNA [NM_001031848]	1.35141
XPNPEP2	Homo sapiens X-prolyl aminopeptidase (aminopeptidase P) 2, membrane-bound (XPNPEP2), mRNA [NM_003399]	1.35122
BF085047	BF085047 PM0-GN0018-130900-003-c12 GN0018 Homo sapiens cDNA, mRNA sequence [BF085047]	1.35103
PLXNA3	Homo sapiens plexin A3 (PLXNA3), mRNA [NM_017514]	1.35043
STRN3	Homo sapiens striatin, calmodulin binding protein 3 (STRN3), mRNA [NM_014574]	1.3477
C9orf38	Homo sapiens clone HQ0365 PRO0365 mRNA, complete cds. [AF090921]	1.34684
SH3PXD2A	Homo sapiens SH3 and PX domains 2A (SH3PXD2A), mRNA [NM_014631]	1.34184
CAMKK2	Homo sapiens calcium/calmodulin-dependent protein kinase kinase 2, beta (CAMKK2), transcript variant 1, mRNA [NM_006549]	1.34176
THC2709441	Q4VIX2_DROBU (Q4VIX2) Dbuz\abd-A-PB, partial (4%) [THC2709441]	1.34163
ARHGAP11A	Homo sapiens Rho GTPase activating protein 11A (ARHGAP11A), transcript variant 1, mRNA [NM_014783]	1.34109
BCL7B	Homo sapiens B-cell CLL/lymphoma 7B (BCL7B), transcript variant 2, mRNA [NM_138707]	1.34088
PDP2	Homo sapiens pyruvate dehydrogenase phosphatase isoenzyme 2 (PDP2), mRNA [NM_020786]	1.33937
LOC157627	Homo sapiens mRNA; cDNA DKFZp547J1816 (from clone DKFZp547J1816). [AL832535]	1.3378
L3MBTL2	Homo sapiens cDNA FLJ32615 fis, clone STOMA2000148. [AK057177]	1.33723
AF277188	Homo sapiens PNAS-130 mRNA, complete cds. [AF277188]	1.33702
NIP30	Homo sapiens NEFA-interacting nuclear protein NIP30 (NIP30), mRNA [NM_024946]	1.3349
RUFY3	Homo sapiens RUN and FYVE domain containing 3 (RUFY3), transcript variant 2, mRNA [NM_014961]	1.33179
PAX4	Homo sapiens paired box gene 4 (PAX4), mRNA [NM_006193]	1.33065
LIMD2	Homo sapiens LIM domain containing 2 (LIMD2), mRNA [NM_030576]	1.32858
THC2645879	Unknown	1.32807
U80761	Homo sapiens CTG26 alternate open reading frame mRNA, complete cds. [U80761]	1.32547
CK818527	CK818527 ic28f11.y5 HR85 islet Homo sapiens cDNA clone IMAGE: 5', mRNA sequence [CK818527]	1.32458
PELO	Homo sapiens PRO1770 mRNA, complete cds. [AF118075]	1.32445
LOC157740	Homo sapiens mRNA for chromosome 8 open reading frame 9 (c8ORF9). [AJ291676]	1.32443
XRRA1	X-ray radiation resistance associated 1 protein (Fragment). [Source:Uniprot/SPTREMBL;Acc:Q7RTT7] [ENST00000321448]	1.32416
THC2633633	Q8XNF6_CLOPE (Q8XNF6) Probable transcriptional regulator, partial (5%) [THC2633633]	1.32259
PITX3	Homo sapiens paired-like homeodomain transcription factor 3 (PITX3), mRNA [NM_005029]	1.32185
AA917045	AA917045 on74g02.s1 Soares_NFL_T_GBC_S1 Homo sapiens cDNA clone IMAGE:1562450 3' similar to gb:M16505 STERYL-SULFATASE PRECURSOR (HUMAN);contains MER31.t2 MER31 repetitive element ;, mRNA sequence [AA917045]	1.32062
NFATC2IP	Homo sapiens nuclear factor of activated T-cells, cytoplasmic, calcineurin-dependent 2 interacting protein (NFATC2IP), mRNA [NM_032815]	1.31792
MDH2	Homo sapiens cDNA FLJ46193 fis, clone TESTI4006234. [AK128072]	1.31609
G3BP2	Homo sapiens GTPase activating protein (SH3 domain) binding protein 2 (G3BP2), transcript variant 1, mRNA [NM_203505]	1.31532
SPAG11	Homo sapiens sperm associated antigen 11 (SPAG11), transcript variant A, mRNA [NM_016512]	1.31347
AI885257	AI885257 wl91f02.x1 NCI_CGAP_Brn25 Homo sapiens cDNA clone IMAGE:2432283 3', mRNA sequence [AI885257]	1.31294
THC2569387	GDIR_HUMAN (P52565) Rho GDP-dissociation inhibitor 1 (Rho GDI 1) (Rho-GDI alpha), partial (82%) [THC2569387]	1.31087
THC2670565	Q4T334_TETNG (Q4T334) Chromosome undetermined SCAF10125, whole genome shotgun sequence, partial (6%) [THC2670565]	1.30806
A_24_P481314	Unknown	1.30488
BF088423	BF088423 CM1-HT0877-190900-426-c05 HT0877 Homo sapiens cDNA, mRNA sequence [BF088423]	1.30377
MYO1B	Homo sapiens myosin IB (MYO1B), mRNA [NM_012223]	1.3028
A_24_P205307	Unknown	1.30242
SF3B3	Homo sapiens splicing factor 3b, subunit 3, 130kDa (SF3B3), mRNA [NM_012426]	1.2966
GIT1	Homo sapiens G protein-coupled receptor kinase interactor 1 (GIT1), mRNA [NM_014030]	1.29568
LOC642737	PREDICTED: Homo sapiens similar to Protein SET (Phosphatase 2A inhibitor I2PP2A) (I-2PP2A) (Template-activating factor I) (TAF-I) (HLA-DR-associated protein II) (PHAPII) (Inhibitor of granzyme A-activated DNase) (IGAAD) (LOC642737), mRNA [XR_019178]	1.29362
AF305825	Homo sapiens PRO2869 mRNA, complete cds. [AF305825]	1.29281
PLVAP	Homo sapiens plasmalemma vesicle associated protein (PLVAP), mRNA [NM_031310]	1.29211
LOC727878	RST9756 Athersys RAGE Library Homo sapiens cDNA, mRNA sequence [BG190682]	1.28993
LOC643896	PREDICTED: Homo sapiens similar to cAMP-regulated phosphoprotein 19 (ARPP-19) (LOC643896), mRNA [XM_001127593]	1.28936
YTHDC1	Homo sapiens YTH domain containing 1 (YTHDC1), transcript variant 1, mRNA [NM_001031732]	1.28877
BC036431	Homo sapiens cDNA clone IMAGE:4813482. [BC036431]	1.28812
THC2762463	Unknown	1.28752
AAK1	Homo sapiens AP2 associated kinase 1 (AAK1), mRNA [NM_014911]	1.28689
AI186481	AI186481 qd30f05.x1 Soares_placenta_8to9weeks_2NbHP8to9W Homo sapiens cDNA clone IMAGE:1725249 3', mRNA sequence [AI186481]	1.28643
AF116624	Homo sapiens PRO1146 mRNA, complete cds. [AF116624]	1.28407
BC019583	Homo sapiens, clone IMAGE:4499056, mRNA, partial cds. [BC019583]	1.28367
ENST00000300458	CDNA FLJ20694 fis, clone KAIA2518. [Source:Uniprot/SPTREMBL;Acc:Q9NWQ1] [ENST00000300458]	1.28054
AW316654	AW316654 xw14e08.x1 NCI_CGAP_Brn53 Homo sapiens cDNA clone IMAGE:2828006 3', mRNA sequence [AW316654]	1.27927
CACNB1	Homo sapiens calcium channel, voltage-dependent, beta 1 subunit (CACNB1), transcript variant 3, mRNA [NM_199248]	1.27893
SMARCD1	Homo sapiens SWI/SNF related, matrix associated, actin dependent regulator of chromatin, subfamily d, member 1 (SMARCD1), transcript variant 2, mRNA [NM_139071]	1.27827
B4GALT2	Homo sapiens cDNA clone IMAGE:3347310, containing frame-shift errors. [BC002431]	1.27702
OR2A7	Homo sapiens olfactory receptor, family 2, subfamily A, member 7 (OR2A7), mRNA [NM_001005328]	1.27335
A_24_P917897	Unknown	1.27296
LOC728586	PREDICTED: Homo sapiens hypothetical protein LOC728586 (LOC728586), mRNA [XM_001130569]	1.27007
TAT	Homo sapiens tyrosine aminotransferase (TAT), nuclear gene encoding mitochondrial protein, mRNA [NM_000353]	1.26837
GIT1	Homo sapiens G protein-coupled receptor kinase interactor 1 (GIT1), mRNA [NM_014030]	1.26657
AW875618	AW875618 QV2-PT0012-040400-124-b11 PT0012 Homo sapiens cDNA, mRNA sequence [AW875618]	1.26545
GABRB2	Homo sapiens gamma-aminobutyric acid (GABA) A receptor, beta 2 (GABRB2), transcript variant 2, mRNA [NM_000813]	1.26493
BX435415	BX435415 Homo sapiens FETAL BRAIN Homo sapiens cDNA clone CS0DF025YG10 3-PRIME, mRNA sequence [BX435415]	1.2629
SLC4A8	Homo sapiens solute carrier family 4, sodium bicarbonate cotransporter, member 8 (SLC4A8), transcript variant 2, mRNA [NM_004858]	1.26043
ATP11B	Homo sapiens ATPase, Class VI, type 11B (ATP11B), mRNA [NM_014616]	1.25841
CRKL	Homo sapiens v-crk sarcoma virus CT10 oncogene homolog (avian)-like (CRKL), mRNA [NM_005207]	1.25836
AF285120	Homo sapiens CGI-204 mRNA, complete cds. [AF285120]	1.25742
AF090903	Homo sapiens clone HQ0214 PRO0214 mRNA, complete cds. [AF090903]	1.25693
TAAR2	Homo sapiens trace amine associated receptor 2 (TAAR2), transcript variant 1, mRNA [NM_001033080]	1.25298
FLJ12716	Homo sapiens FLJ12716 protein (FLJ12716), transcript variant 1, mRNA [NM_021942]	1.25097
KIAA1109	Homo sapiens fragile site-associated protein (FSA) mRNA, complete cds. [DQ335469]	1.25092
A_24_P941627	Unknown	1.24931
HRH3	Homo sapiens histamine receptor H3 (HRH3), mRNA [NM_007232]	1.24804
GHRHR	Homo sapiens growth hormone releasing hormone receptor (GHRHR), transcript variant 1, mRNA [NM_000823]	1.24796
A_23_P13202	Unknown	1.24767
BTBD5	Homo sapiens mRNA for BTB (POZ) domain containing 5 variant, clone: COL03244. [AK225183]	1.24726
BI966004	BI966004 ie71f03.x1 Melton Normalized Human Islet 4 N4-HIS 1 Homo sapiens cDNA clone IMAGE:5672572 3', mRNA sequence [BI966004]	1.24432
ZNF680	Homo sapiens zinc finger protein 680 (ZNF680), mRNA [NM_178558]	1.24167
GCM1	Homo sapiens glial cells missing homolog 1 (Drosophila) (GCM1), mRNA [NM_003643]	1.24106
RIMS2	Homo sapiens regulating synaptic membrane exocytosis 2 (RIMS2), mRNA [NM_014677]	1.23975
AK026195	Homo sapiens cDNA: FLJ22542 fis, clone HSI00196. [AK026195]	1.23721
FBLN1	Homo sapiens fibulin 1 (FBLN1), transcript variant B, mRNA [NM_006485]	1.23545
DKFZp434F142	Homo sapiens mRNA; cDNA DKFZp434F142 (from clone DKFZp434F142). [AL136837]	1.23521
FAM113A	Homo sapiens family with sequence similarity 113, member A (FAM113A), mRNA [NM_022760]	1.23444
ADRB3	Homo sapiens adrenergic, beta-3-, receptor (ADRB3), mRNA [NM_000025]	1.23326
AI821658	AI821658 zv43a09.x5 Soares ovary tumor NbHOT Homo sapiens cDNA clone IMAGE:756376 3', mRNA sequence [AI821658]	1.2295
A_32_P158543	Unknown	1.22647
CYP2A13	Homo sapiens cytochrome P450, family 2, subfamily A, polypeptide 13 (CYP2A13), mRNA [NM_000766]	1.22619
CAMTA2	Homo sapiens calmodulin binding transcription activator 2 (CAMTA2), mRNA [NM_015099]	1.22521
BF063428	BF063428 7h89g03.x1 NCI_CGAP_Co16 Homo sapiens cDNA clone IMAGE:3323188 3' similar to TR:O60386 O60386 ZN-ALPHA2-GLYCOPROTEIN. ;, mRNA sequence [BF063428]	1.22438
AV740906	AV740906 CB Homo sapiens cDNA clone CBFBBE12 5', mRNA sequence [AV740906]	1.22412
AI828007	AI828007 wf12e06.x1 Soares_NFL_T_GBC_S1 Homo sapiens cDNA clone IMAGE:2350402 3' similar to TR:Q92743 Q92743 NOVEL SERINE PROTEASE. ;, mRNA sequence [AI828007]	1.22119
THC2779700	Q4RVR0_TETNG (Q4RVR0) Chromosome 9 SCAF14991, whole genome shotgun sequence, partial (8%) [THC2784715]	1.21794
OPRM1	Homo sapiens opioid receptor, mu 1 (OPRM1), transcript variant MOR-1A, mRNA [NM_001008504]	1.21729
JAK3	Homo sapiens Janus kinase 3 (a protein tyrosine kinase, leukocyte) (JAK3), mRNA [NM_000215]	1.21585
PBOV1	Homo sapiens prostate and breast cancer overexpressed 1 (PBOV1), mRNA [NM_021635]	1.21544
GPR68	Homo sapiens G protein-coupled receptor 68 (GPR68), mRNA [NM_003485]	1.21531
BF817421	BF817421 RC5-CI0147-111200-013-D02 CI0147 Homo sapiens cDNA, mRNA sequence [BF817421]	1.21472
PLEKHA2	Pleckstrin homology domain-containing family A member 2 (Tandem PH domain-containing protein 2) (TAPP-2). [Source:Uniprot/SWISSPROT;Acc:Q9HB19] [ENST00000388745]	1.21289
THC2705456	Q41L23_METBU (Q41L23) DedA, partial (8%) [THC2705456]	1.20941
CTNNA3	Homo sapiens catenin (cadherin-associated protein), alpha 3 (CTNNA3), mRNA [NM_013266]	1.20881
TACC2	Homo sapiens transforming, acidic coiled-coil containing protein 2 (TACC2), transcript variant 1, mRNA [NM_206862]	1.20737
PIP5K3	FYVE finger-containing phosphoinositide kinase (EC 2.7.1.68) (1- phosphatidylinositol-4-phosphate 5-kinase) (Phosphatidylinositol-3- phosphate 5-kinase type III) (PIP5K) (PtdIns(4)P-5-kinase) (PIKfyve) (p235). [Source:Uniprot/SWISSPROT;Acc:Q9Y2I7]...	1.2049
TESSP2	Homo sapiens testis serine protease 2 (TESSP2), mRNA [NM_182702]	1.20279
CYP2A6	Homo sapiens cytochrome P450, family 2, subfamily A, polypeptide 6 (CYP2A6), mRNA [NM_000762]	1.20244
FMNL3	Homo sapiens formin-like 3 (FMNL3), transcript variant 1, mRNA [NM_175736]	1.20147
RTN4RL1	Homo sapiens reticulon 4 receptor-like 1 (RTN4RL1), mRNA [NM_178568]	1.19693
THC2663978	Unknown	1.19171
AA512897	AA512897 nj15f08.s1 NCI_CGAP_Pr22 Homo sapiens cDNA clone IMAGE:986439 3', mRNA sequence [AA512897]	1.19132
THC2674766	Q95TH6_DROME (Q95TH6) SD03430p, partial (4%) [THC2674766]	1.1911
LOC643406	Homo sapiens hypothetical protein LOC643406, mRNA (cDNA clone IMAGE:5164807), complete cds. [BC031676]	1.19012
CSH1	Homo sapiens chorionic somatomammotropin hormone 1 (placental lactogen) (CSH1), transcript variant 1, mRNA [NM_001317]	1.18919
SLA/LP	Homo sapiens soluble liver antigen/liver pancreas antigen (SLA/LP), transcript variant 2, mRNA [NM_153825]	1.18862
AK025430	Homo sapiens cDNA: FLJ21777 fis, clone HEP00173. [AK025430]	1.18621
ZNF510	Homo sapiens zinc finger protein 510 (ZNF510), mRNA [NM_014930]	1.18564
LOC651030	PREDICTED: Homo sapiens similar to reticulon 4 interacting protein 1 (LOC651030), mRNA [XR_019526]	1.18564
CGB2	Homo sapiens chorionic gonadotropin, beta polypeptide 2 (CGB2), mRNA [NM_033378]	1.185
BX115137	BX115137 Soares_NFL_T_GBC_S1 Homo sapiens cDNA clone IMAGp998B044007, mRNA sequence [BX115137]	1.18371
AB088847	Homo sapiens BPA-1 mRNA for brain peptide A1, complete cds. [AB088847]	1.18296
A_24_P913835	Unknown	1.18284
PPM1E	Homo sapiens protein phosphatase 1E (PP2C domain containing) (PPM1E), mRNA [NM_014906]	1.18204
A_32_P66025	Unknown	1.18194
ENST00000366964	Vasohibin-2 (Vasohibin-like protein). [Source:Uniprot/SWISSPROT;Acc:Q86V25] [ENST00000366964]	1.18141
C15orf2	Homo sapiens chromosome 15 open reading frame 2 (C15orf2), mRNA [NM_018958]	1.17615
GRPR	Homo sapiens gastrin-releasing peptide receptor (GRPR), mRNA [NM_005314]	1.17471
GRM7	Homo sapiens glutamate receptor, metabotropic 7 (GRM7), transcript variant 2, mRNA [NM_181874]	1.17308
NEK1	H.sapiens protein-serine/threonine kinase gene, complete CDS. [Z25431]	1.16884
AF251048	Homo sapiens connexin mRNA, complete cds. [AF251048]	1.16797
A_24_P928031	Unknown	1.16767
THC2528720	Unknown	1.16653
RASSF3	Homo sapiens Ras association (RalGDS/AF-6) domain family 3 (RASSF3), mRNA [NM_178169]	1.16648
A_32_P183451	Unknown	1.16588
SLC22A10	Homo sapiens solute carrier family 22 (organic anion/cation transporter), member 10 (SLC22A10), mRNA [NM_001039752]	1.1658
FLJ35946	Homo sapiens cDNA FLJ35946 fis, clone TESTI2011928. [AK093265]	1.16474
ANKRD17	Homo sapiens ankyrin repeat domain 17 (ANKRD17), transcript variant 1, mRNA [NM_032217]	1.16458
ENST00000327574	Pyridoxal kinase (EC 2.7.1.35) (Pyridoxine kinase). [Source:Uniprot/SWISSPROT;Acc:O00764] [ENST00000327574]	1.16391
A_24_P375550	Unknown	1.16288
KIRREL3	Homo sapiens kin of IRRE like 3 (Drosophila) (KIRREL3), mRNA [NM_032531]	1.16145
GLRA3	Homo sapiens glycine receptor, alpha 3 (GLRA3), transcript variant 1, mRNA [NM_006529]	1.16075
FLJ26056	CDNA FLJ26056 fis, clone PRS03239. [Source:Uniprot/SPTREMBL;Acc:Q6ZPC6] [ENST00000342888]	1.15908
MC2R	Homo sapiens melanocortin 2 receptor (adrenocorticotropic hormone) (MC2R), mRNA [NM_000529]	1.15778
BM914371	AGENCOURT_6615259 NIH_MGC_113 Homo sapiens cDNA clone IMAGE:5480040 5', mRNA sequence [BM914371]	1.15716
HLA-DQA1	Homo sapiens major histocompatibility complex, class II, DQ alpha 1 (HLA-DQA1), mRNA [NM_002122]	1.15713
LOC728688	PREDICTED: Homo sapiens hypothetical protein LOC728688 (LOC728688), mRNA [XM_001130587]	1.15672
HAO1	Homo sapiens hydroxyacid oxidase (glycolate oxidase) 1 (HAO1), mRNA [NM_017545]	1.15387
C6orf107	Homo sapiens chromosome 6 open reading frame 107 (C6orf107), mRNA [NM_017754]	1.15335
A_24_P925327	Unknown	1.15264
AA748674	AA748674 oa57e08.s1 NCI_CGAP_GCB1 Homo sapiens cDNA clone IMAGE:1309094 3', mRNA sequence [AA748674]	1.15069
A_23_P84974	Unknown	1.15021
CDC14A	Homo sapiens CDC14 cell division cycle 14 homolog A (S. cerevisiae) (CDC14A), transcript variant 1, mRNA [NM_003672]	1.14968
THC2500250	ALU1_HUMAN (P39188) Alu subfamily J sequence contamination warning entry, partial (10%) [THC2500250]	1.14922
PRO0478	Homo sapiens clone HQ0478 PRO0478 mRNA, complete cds. [AF090930]	1.14827
AF085962	Homo sapiens full length insert cDNA clone YS02G11. [AF085962]	1.14578
SENP1	Homo sapiens SUMO1/sentrin specific peptidase 1 (SENP1), mRNA [NM_014554]	1.14328
THC2506685	Unknown	1.14321
A_23_P93247	Unknown	1.1429
CR609588	full-length cDNA clone CS0DD009YL11 of Neuroblastoma Cot 50-normalized of Homo sapiens (human). [CR609588]	1.14037
LOC392226	PREDICTED: Homo sapiens similar to Serine/threonine-protein kinase PLK1 (Polo-like kinase 1) (PLK-1) (Serine/threonine-protein kinase 13) (STPK13) (LOC392226), mRNA [XR_016923]	1.13957
TRIM9	Homo sapiens tripartite motif-containing 9 (TRIM9), transcript variant 1, mRNA [NM_015163]	1.13829
THC2683923	Unknown	1.13544
A_24_P920139	Unknown	1.13507
ATP11B	Homo sapiens ATPase, Class VI, type 11B (ATP11B), mRNA [NM_014616]	1.13501
THC2708103	Unknown	1.13145
A_24_P918592	Unknown	1.12775
TTTY3	Homo sapiens testis-specific transcript, Y-linked 3 (TTTY3) on chromosome Y [NR_001524]	1.12497
THC2735960	Unknown	1.11952
A_24_P928713	Unknown	1.11626
AK025363	Homo sapiens cDNA: FLJ21710 fis, clone COL10087. [AK025363]	1.11117
ADAM22	Homo sapiens ADAM metallopeptidase domain 22, mRNA (cDNA clone IMAGE:5278621), complete cds. [BC036029]	1.10859
AI015723	AI015723 ot71a10.s1 Soares_total_fetus_Nb2HF8_9w Homo sapiens cDNA clone IMAGE:1622202 3' similar to contains Alu repetitive element;, mRNA sequence [AI015723]	1.10788
CES4	Homo sapiens carboxylesterase-related protein mRNA, complete cds. [AF106005]	1.10776
GJA10	Homo sapiens gap junction protein, alpha 10, 59kDa (GJA10), mRNA [NM_030772]	1.10657
BC040150	Homo sapiens cDNA clone IMAGE:5109562, **** WARNING: chimeric clone ****. [BC040150]	1.10391
SLITRK2	Homo sapiens SLIT and NTRK-like family, member 2 (SLITRK2), mRNA [NM_032539]	1.09879
WDR32	Homo sapiens WD repeat domain 32 (WDR32), mRNA [NM_024345]	1.0976
A_24_P924016	Unknown	1.0889
BC014579	Homo sapiens cDNA clone IMAGE:3681106, partial cds. [BC014579]	1.08858
A_24_P915326	Unknown	1.08468
