# Supplementary material for: Switch in FOXA1 Status Associates with Endometrial Cancer Progression
Source: PLoS One. 2014 May 21;9(5):e98069. doi: 10.1371/journal.pone.0098069 (PMC4029819; doi:10.1371/journal.pone.0098069)
Supplement: Table S5 — FSS analysis of FOXA1 high versus FOXA1 low cases in metastases (p-value<0.01). (XLSX) [file pone.0098069.s006.xlsx]

## Sheet: Sheet1
Table S5. FSS analysis of FOXA1 high versus FOXA1 low cases in metastases (p-value<0.01)
Gene name	Description	Fold change
KCNK7	Homo sapiens potassium channel, subfamily K, member 7 (KCNK7), transcript variant A, mRNA [NM_033347]	1.4904791938929582
CDKN2A	Homo sapiens cyclin-dependent kinase inhibitor 2A (melanoma, p16, inhibits CDK4) (CDKN2A), transcript variant 3, mRNA [NM_058197]	-12.39445987520473
C3orf39	Homo sapiens chromosome 3 open reading frame 39 (C3orf39), mRNA [NM_032806]	-2.1060596816109376
GALC	Homo sapiens galactosylceramidase (GALC), transcript variant 1, mRNA [NM_000153]	-1.7874526800135009
TNFSF15	Homo sapiens tumor necrosis factor (ligand) superfamily, member 15 (TNFSF15), mRNA [NM_005118]	1.1713326948125518
XCR1	Homo sapiens chemokine (C motif) receptor 1 (XCR1), transcript variant 1, mRNA [NM_005283]	1.3692771748226327
USP34	Homo sapiens ubiquitin specific peptidase 34 (USP34), mRNA [NM_014709]	-1.5072707487214978
DNAL1	Homo sapiens dynein, axonemal, light chain 1 (DNAL1), mRNA [NM_031427]	-2.040251424868018
CDKN2A	Homo sapiens cyclin-dependent kinase inhibitor 2A (melanoma, p16, inhibits CDK4) (CDKN2A), transcript variant 3, mRNA [NM_058197]	-8.398730771302851
A_24_P734892	Unknown	1.7250804586011235
BC007809	Homo sapiens cDNA clone IMAGE:4298560. [BC007809]	-1.8449785580444908
SOLH	Homo sapiens small optic lobes homolog (Drosophila) (SOLH), mRNA [NM_005632]	1.5886159790614096
KPNA5	Homo sapiens karyopherin alpha 5 (importin alpha 6) (KPNA5), mRNA [NM_002269]	-1.6171964544623458
BC007809	Homo sapiens cDNA clone IMAGE:4298560. [BC007809]	-1.7452192792393872
ENST00000361500	Unknown	1.77710428982968
THC2668327	Q3INZ7_NATPD (Q3INZ7) Protein N-acetyltransferase homolog, partial (12%) [THC2668327]	1.381214141050502
A_32_P139021	Unknown	1.8265167296209694
BCAR1	Homo sapiens breast cancer anti-estrogen resistance 1 (BCAR1), mRNA [NM_014567]	2.2698288635493293
AK092522	Homo sapiens cDNA FLJ35203 fis, clone PLACE6018441, moderately similar to Mus musculus peroxisomal long chain acyl-CoA thioesterase Ib (Pte1b) gene. [AK092522]	-2.41809273564506
PLAC4	Homo sapiens PP1416 mRNA, complete cds. [AF269287]	-2.4922334537050936
THC2635921	Unknown	1.5316693001863104
ASTN2	Homo sapiens astrotactin 2 (ASTN2), transcript variant 4, mRNA [NM_198188]	1.8246503619398005
THC2708826	Unknown	1.4557739088903177
CB049726	CB049726 NISC_gj12g03.x1 NCI_CGAP_Pr28 Homo sapiens cDNA clone IMAGE:3271493 3', mRNA sequence [CB049726]	1.318894400824269
AY358619	Homo sapiens clone DNA107443 AGLW2560 (UNQ2560) mRNA, complete cds. [AY358619]	1.7141761694409956
ENC1	Homo sapiens ectodermal-neural cortex (with BTB-like domain) (ENC1), mRNA [NM_003633]	4.864229460434962
THC2571088	IF4E_HUMAN (P06730) Eukaryotic translation initiation factor 4E (eIF4E) (eIF-4E) (mRNA cap-binding protein) (eIF-4F 25 kDa subunit), complete [THC2571088]	2.0057702931939816
C3orf39	Homo sapiens chromosome 3 open reading frame 39 (C3orf39), mRNA [NM_032806]	-2.052892687930179
A_23_P79351	Unknown	1.248331518944963
GTPBP1	Homo sapiens GTP binding protein 1 (GTPBP1), mRNA [NM_004286]	1.579031207753522
ZNF16	Homo sapiens zinc finger protein 16 (ZNF16), transcript variant 2, mRNA [NM_001029976]	-1.650459274289645
CPT1A	Homo sapiens carnitine palmitoyltransferase 1A (liver) (CPT1A), nuclear gene encoding mitochondrial protein, transcript variant 2, mRNA [NM_001031847]	-2.3328126071156623
LOC619208	Homo sapiens hypothetical protein LOC619208 (LOC619208), mRNA [NM_001033564]	-2.030560727677153
BMI1	Homo sapiens B lymphoma Mo-MLV insertion region (mouse) (BMI1), mRNA [NM_005180]	-1.8127913575196657
RERE	Homo sapiens arginine-glutamic acid dipeptide (RE) repeats (RERE), transcript variant 1, mRNA [NM_012102]	-1.7585127963277996
RTN4RL2	Homo sapiens reticulon 4 receptor-like 2 (RTN4RL2), mRNA [NM_178570]	1.4473696836837768
LOC286334	Homo sapiens mRNA full length insert cDNA clone EUROIMAGE 1517766. [AJ420454]	-2.336349996887391
MAGED2	Homo sapiens melanoma antigen family D, 2 (MAGED2), transcript variant 3, mRNA [NM_201222]	-2.54866127104369
AF117899	Homo sapiens LDLR-FUT fusion protein (LDLR-FUT) mRNA, complete cds. [AF117899]	1.5492447291096907
DUSP10	Homo sapiens dual specificity phosphatase 10 (DUSP10), transcript variant 1, mRNA [NM_007207]	2.8224644787988784
CR619772	full-length cDNA clone CS0DI044YN21 of Placenta Cot 25-normalized of Homo sapiens (human). [CR619772]	1.2565692014930108
NEK10	Homo sapiens NIMA (never in mitosis gene a)- related kinase 10 (NEK10), transcript variant 1, mRNA [NM_001031741]	-1.3579337660285087
DUSP10	Homo sapiens dual specificity phosphatase 10 (DUSP10), transcript variant 1, mRNA [NM_007207]	2.5531366201047105
ADD3	Homo sapiens adducin 3 (gamma) (ADD3), transcript variant 1, mRNA [NM_016824]	-2.8961233417703394
LYSMD4	Homo sapiens mRNA; cDNA DKFZp779J2370 (from clone DKFZp779J2370). [BX640928]	1.8166833125298547
BF510844	UI-H-BI4-apo-e-07-0-UI.s1 NCI_CGAP_Sub8 Homo sapiens cDNA clone IMAGE:3088212 3', mRNA sequence [BF510844]	1.426731047177673
THC2524477	Q4RN51_TETNG (Q4RN51) Chromosome undetermined SCAF15016, whole genome shotgun sequence, partial (34%) [THC2524477]	1.7621118589667377
tcag7.1239	PREDICTED: Homo sapiens similar to Huntingtin interacting protein K (LOC643438), misc RNA [XR_015268]	1.7480372863890612
ZNF251	Homo sapiens cDNA FLJ14380 fis, clone HEMBA1001819, moderately similar to ZINC FINGER PROTEIN 184. [AK027286]	-1.5728669628267982
THC2557237	BX091245 BX091245 Soares fetal liver spleen 1NFLS Homo sapiens cDNA clone IMAGp998I14373 ; IMAGE:195925, mRNA sequence [BX091245]	1.1190429218096103
A_24_P287526	Unknown	1.411369266415497
C20orf141	Homo sapiens chromosome 20 open reading frame 141, mRNA (cDNA clone MGC:33216 IMAGE:5265299), complete cds. [BC021178]	1.2931175308989784
LOC286334	Homo sapiens mRNA full length insert cDNA clone EUROIMAGE 1517766. [AJ420454]	-2.236779356183418
THC2737801	HUMDBLTP DBL transforming protein {Homo sapiens} (exp=-1; wgp=0; cg=0), partial (19%) [THC2737801]	1.2890187201750027
AL562818	AL562818 Homo sapiens NEUROBLASTOMA COT 25-NORMALIZED Homo sapiens cDNA clone CS0DC017YH14 3-PRIME, mRNA sequence [AL562818]	1.6914473195525075
ZNF618	Homo sapiens zinc finger protein 618 (ZNF618), mRNA [NM_133374]	-2.0816387516278474
RWDD4A	Homo sapiens RWD domain containing 4A (RWDD4A), mRNA [NM_152682]	1.4849374770475678
PHF5A	Homo sapiens PHD finger protein 5A (PHF5A), mRNA [NM_032758]	1.446607484149095
NAV2	Homo sapiens partial mRNA for steerin2 protein (STEERIN2 gene), alternative exon 1e. [AJ488206]	1.3341328653244375
BU732811	BU732811 UI-E-CQ1-afz-j-16-0-UI.s1 UI-E-CQ1 Homo sapiens cDNA clone UI-E-CQ1-afz-j-16-0-UI 3', mRNA sequence [BU732811]	1.6345605189157957
ENC1	Homo sapiens ectodermal-neural cortex (with BTB-like domain) (ENC1), mRNA [NM_003633]	5.462318618802602
ENST00000343959	Family with sequence similarity 25, member G (Family with sequence similarity 25, member C) (Family with sequence similarity 25, member B) (Family with sequence similarity 25, member A) (Fragment). [Source:Uniprot/SPTREMBL;Acc:Q5VTM1] [ENST00000343959]	6.560956443202943
BMI1	Human prot-oncogene (BMI-1) mRNA, complete cds. [L13689]	-2.0538996384115844
C22orf25	Homo sapiens mRNA; cDNA DKFZp686O2142 (from clone DKFZp686O2142). [CR627452]	1.1488444922592953
THC2653012	Q4ZXZ3_PSEU2 (Q4ZXZ3) GtrA-like protein, partial (9%) [THC2653012]	-1.5619243034797718
NOLA3	Homo sapiens nucleolar protein family A, member 3 (H/ACA small nucleolar RNPs) (NOLA3), mRNA [NM_018648]	1.5885386273678266
BC035751	Homo sapiens cDNA clone IMAGE:5751895. [BC035751]	1.5468384382635716
THC2533630	Q9PVV6_XENLA (Q9PVV6) TAF-Ibeta1, partial (56%) [THC2533630]	1.4322315503759924
A_24_P670342	Unknown	1.8742548841111362
PALB2	Homo sapiens partner and localizer of BRCA2 (PALB2), mRNA [NM_024675]	1.330015970940521
CCDC120	Homo sapiens coiled-coil domain containing 120 (CCDC120), mRNA [NM_033626]	1.300873307309046
RIOK3	Homo sapiens RIO kinase 3 (yeast) (RIOK3), transcript variant 2, mRNA [NM_145906]	1.5424467023111412
A_24_P681563	Unknown	1.9832958820442534
TPTE2	Homo sapiens transmembrane phosphoinositide 3-phosphatase and tensin homolog 2 (TPTE2), transcript variant 3, mRNA [NM_199254]	-1.1427452335624717
THC2630830	BC017370 RBX1 protein {Homo sapiens} (exp=-1; wgp=0; cg=0), partial (63%) [THC2630830]	1.4057956778767218
LOC90499	Homo sapiens mRNA; cDNA DKFZp434H0923 (from clone DKFZp434H0923). [AL137712]	1.5436973193093437
CCND1	Homo sapiens cyclin D1 (CCND1), mRNA [NM_053056]	5.506644927608949
DDX50	Homo sapiens DEAD (Asp-Glu-Ala-Asp) box polypeptide 50 (DDX50), mRNA [NM_024045]	-1.5079847038251966
EIF4B	Homo sapiens eukaryotic translation initiation factor 4B (EIF4B), mRNA [NM_001417]	-1.9584482943927675
YPEL4	Homo sapiens yippee-like 4 (Drosophila) (YPEL4), mRNA [NM_145008]	2.666174721118928
THC2753719	O97640_FELCA (O97640) Fibrinogen A-alpha chain (Fragment), partial (16%) [THC2753719]	1.7021550094302518
COQ10B	Homo sapiens cDNA FLJ38990 fis, clone NT2RI2008455. [AK096309]	-1.112822193225349
KIAA0492	Homo sapiens mRNA, chromosome 1 specific transcript KIAA0492. [AB007961]	1.211840385034582
GTPBP1	Homo sapiens GTP binding protein 1 (GTPBP1), mRNA [NM_004286]	1.2226286923445395
GNAI1	Homo sapiens guanine nucleotide binding protein (G protein), alpha inhibiting activity polypeptide 1 (GNAI1), mRNA [NM_002069]	3.123800762512497
C7orf48	Homo sapiens chromosome 7 open reading frame 48 (C7orf48), mRNA [NM_032302]	1.3529583501698383
DNAJB6	Homo sapiens DnaJ (Hsp40) homolog, subfamily B, member 6 (DNAJB6), transcript variant 2, mRNA [NM_005494]	1.5475655729973403
AF217970	Homo sapiens clone PP1195 unknown mRNA. [AF217970]	1.2901018639198851
AK094296	Homo sapiens cDNA FLJ36977 fis, clone BRACE2006344. [AK094296]	1.2876301153132854
LCE2D	Homo sapiens late cornified envelope 2D (LCE2D), mRNA [NM_178430]	1.7173097458731919
COTL1	Human autonomously replicating sequence (ARS) mRNA. [L08436]	1.63963821754848
LOC647094	PREDICTED: Homo sapiens similar to acidic ribosomal phosphoprotein P0 (LOC647094), mRNA [XR_017377]	1.6591562644734132
A_24_P517355	Unknown	1.1239621737055603
AK024870	Homo sapiens cDNA: FLJ21217 fis, clone COL00536. [AK024870]	2.270850571613281
A_23_P117943	Unknown	1.3860347403883915
THC2644870	GPI8_PONPY (Q5R6L8) GPI-anchor transamidase precursor (GPI transamidase) (Phosphatidylinositol-glycan biosynthesis, class K protein) (PIG-K) , partial (5%) [THC2644870]	1.1357742381948628
CR621923	full-length cDNA clone CS0DC010YA19 of Neuroblastoma Cot 25-normalized of Homo sapiens (human). [CR621923]	1.4857554260563473
A_24_P625898	Unknown	1.4543669428635513
A_24_P622375	Unknown	1.4561017446160722
A_24_P802894	Unknown	1.2791354188106183
NTRK2	Homo sapiens mRNA; cDNA DKFZp686D1394 (from clone DKFZp686D1394). [BX649001]	1.2722527151860108
PLCB2	Homo sapiens phospholipase C, beta 2, mRNA (cDNA clone IMAGE:3446252), complete cds. [BC009009]	1.3159235907875853
DAPK2	Homo sapiens death-associated protein kinase 2 (DAPK2), mRNA [NM_014326]	2.513992637145384
STK11	Homo sapiens serine/threonine kinase 11 (STK11), mRNA [NM_000455]	1.5252252221739635
EMX1	Homo sapiens empty spiracles homolog 1 (Drosophila) (EMX1), transcript variant 2, mRNA [NM_001040404]	1.3310779647859148
GAST	Homo sapiens gastrin (GAST), mRNA [NM_000805]	2.2326113541160644
C9orf41	Homo sapiens mRNA; cDNA DKFZp686J16172 (from clone DKFZp686J16172). [BX538061]	1.586118280196787
ZNF2	Homo sapiens zinc finger protein 2 (ZNF2), transcript variant 1, mRNA [NM_021088]	-1.2967302167051706
BI963219	BI963219 ie57h11.x1 Melton Normalized Human Islet 4 N4-HIS 1 Homo sapiens cDNA clone IMAGE:5671172 3', mRNA sequence [BI963219]	1.7798497043409929
A_24_P831034	Unknown	1.102286371060837
LOC644449	PREDICTED: Homo sapiens similar to heterogeneous nuclear ribonucleoprotein F (LOC644449), mRNA [XR_019243]	1.5808172039943205
LOC388969	Homo sapiens hypothetical LOC388969 (LOC388969), mRNA [NM_001013649]	-1.4007164981351328
BG206235	RST25673 Athersys RAGE Library Homo sapiens cDNA, mRNA sequence [BG206235]	1.2843877481584696
KLK14	Homo sapiens kallikrein-related peptidase 14 (KLK14), mRNA [NM_022046]	1.3105330721067796
FOXN1	Homo sapiens forkhead box N1 (FOXN1), mRNA [NM_003593]	1.3089166991257217
LOC645592	PREDICTED: Homo sapiens similar to peptidylprolyl isomerase A isoform 1 (LOC645592), mRNA [XR_019387]	1.7050636988132135
PRDM4	Homo sapiens PR domain containing 4 (PRDM4), mRNA [NM_012406]	1.3299680206623954
UNC5A	Homo sapiens unc-5 homolog A (C. elegans) (UNC5A), mRNA [NM_133369]	2.04383449063661
EIF4B	Homo sapiens eukaryotic translation initiation factor 4B (EIF4B), mRNA [NM_001417]	-2.018127034518689
AK124941	Homo sapiens cDNA FLJ42951 fis, clone BRSTN2007765. [AK124941]	3.0172386076656226
CHST2	Homo sapiens carbohydrate (N-acetylglucosamine-6-O) sulfotransferase 2 (CHST2), mRNA [NM_004267]	4.875827929702167
THTPA	Homo sapiens thiamine triphosphatase (THTPA), mRNA [NM_024328]	-1.4581788231882222
EFHA1	Homo sapiens EF-hand domain family, member A1 (EFHA1), mRNA [NM_152726]	-1.4189324038895152
A_32_P45087	Unknown	1.5137973623593193
CLDN11	Homo sapiens claudin 11 (oligodendrocyte transmembrane protein) (CLDN11), mRNA [NM_005602]	1.7515686256703027
THC2540257	AF125348 caveolin 1 {Homo sapiens} (exp=-1; wgp=0; cg=0), partial (34%) [THC2540257]	1.728589967738279
LOC731731	PREDICTED: Homo sapiens similar to Nucleosome assembly protein 1-like 1 (NAP-1-related protein) (hNRP) (LOC731731), mRNA [XR_015583]	-1.8434113213482264
DDN	Homo sapiens dendrin (DDN), mRNA [NM_015086]	1.2343731560492595
LOC646040	Homo sapiens cDNA FLJ38922 fis, clone NT2NE2011691. [AK096241]	1.262889991066059
AA714537	nw20g12.s1 NCI_CGAP_GCB0 Homo sapiens cDNA clone IMAGE:1241062 3' similar to gb:M84711 40S RIBOSOMAL PROTEIN S3A (HUMAN);, mRNA sequence [AA714537]	2.298478532330434
CACNA1C	Homo sapiens calcium channel, voltage-dependent, L type, alpha 1C subunit (CACNA1C), mRNA [NM_000719]	1.8967087390122541
AK057652	Homo sapiens cDNA FLJ33090 fis, clone TRACH2000559. [AK057652]	1.7871651117477376
A_24_P931583	Unknown	1.1791814786356105
LOC399818	Homo sapiens similar to CG9643-PA (LOC399818), mRNA [NM_212554]	-1.2224902450116313
UQCR	Homo sapiens ubiquinol-cytochrome c reductase, 6.4kDa subunit (UQCR), mRNA [NM_006830]	1.4581452502568593
LOC647299	PREDICTED: Homo sapiens hypothetical LOC647299 (LOC647299), mRNA [XR_019343]	1.3637233861928946
MRPL46	Homo sapiens mitochondrial ribosomal protein L46 (MRPL46), nuclear gene encoding mitochondrial protein, mRNA [NM_022163]	1.4160858719366445
AK025225	Homo sapiens cDNA: FLJ21572 fis, clone COL06651. [AK025225]	-1.0830935671010378
AI630435	AI630435 ad10b05.y1 Hembase; Erythroid Progenitor Cells (LCB:ad library) Homo sapiens cDNA clone ad10b05 random, mRNA sequence [AI630435]	-1.7640038509142784
CYP3A4	Homo sapiens cytochrome P450, family 3, subfamily A, polypeptide 4 (CYP3A4), mRNA [NM_017460]	4.5633718930487674
HMGN3	Homo sapiens high mobility group nucleosomal binding domain 3 (HMGN3), transcript variant 2, mRNA [NM_138730]	-1.83162757729984
GNLY	Homo sapiens granulysin (GNLY), transcript variant NKG5, mRNA [NM_006433]	3.5761634066681482
THC2655799	Q3VB71_9SPHN (Q3VB71) RNA polymerase, omega subunit, partial (13%) [THC2655799]	1.1333470996314465
EIF4B	Homo sapiens eukaryotic translation initiation factor 4B (EIF4B), mRNA [NM_001417]	-1.6849464170436017
ARHGEF4	Homo sapiens Rho guanine nucleotide exchange factor (GEF) 4 (ARHGEF4), transcript variant 1, mRNA [NM_015320]	1.5741284199977539
MRPL46	Homo sapiens mitochondrial ribosomal protein L46 (MRPL46), nuclear gene encoding mitochondrial protein, mRNA [NM_022163]	1.5653758788735026
FLJ32011	Homo sapiens hypothetical protein FLJ32011 (FLJ32011), mRNA [NM_182516]	1.1222997257570613
INPPL1	Homo sapiens inositol polyphosphate phosphatase-like 1 (INPPL1), mRNA [NM_001567]	-1.6759117698219668
DTNB	Homo sapiens dystrobrevin, beta (DTNB), transcript variant 3, mRNA [NM_033148]	-2.013225492979508
CR626222	full-length cDNA clone CS0DI005YB15 of Placenta Cot 25-normalized of Homo sapiens (human). [CR626222]	-1.912197485864614
IL29	Homo sapiens interleukin 29 (interferon, lambda 1) (IL29), mRNA [NM_172140]	1.1876646813919338
KIF3B	Homo sapiens kinesin family member 3B (KIF3B), mRNA [NM_004798]	-1.8955518624796328
AY129015	Homo sapiens clone FP17889 unknown mRNA. [AY129015]	1.6447183131220076
ASF1A	Homo sapiens ASF1 anti-silencing function 1 homolog A (S. cerevisiae) (ASF1A), mRNA [NM_014034]	-1.6694723157154225
PHLPP	Homo sapiens clone FLC0964 PRO2946 mRNA, complete cds. [AF130097]	1.1230476719627518
STYX	Homo sapiens serine/threonine/tyrosine interacting protein (STYX), mRNA [NM_145251]	-1.282662743930298
STYX	Homo sapiens serine/threonine/tyrosine interacting protein (STYX), mRNA [NM_145251]	-1.608428903346162
THC2587750	MUSELF4A5 protein synthesis initiation factor 4A {Mus musculus} (exp=-1; wgp=0; cg=0), partial (21%) [THC2587750]	1.483307692213824
RFXANK	Homo sapiens regulatory factor X-associated ankyrin-containing protein (RFXANK), transcript variant 1, mRNA [NM_003721]	-1.6131935945776934
AI263083	AI263083 qz35a02.x1 NCI_CGAP_Kid11 Homo sapiens cDNA clone IMAGE:2028842 3', mRNA sequence [AI263083]	1.5876497330566541
RAP2A	Homo sapiens RAP2A, member of RAS oncogene family (RAP2A), mRNA [NM_021033]	-1.49298891791117
MTA3	Homo sapiens metastasis associated 1 family, member 3 (MTA3), mRNA [NM_020744]	-1.5557510396733911
ENST00000295399	Homo sapiens cDNA clone IMAGE:4335840, partial cds. [BC011805]	1.4159926468218085
A_24_P778928	Unknown	2.169349752965136
YPEL4	Homo sapiens yippee-like 4 (Drosophila) (YPEL4), mRNA [NM_145008]	1.215060644749407
DAPK3	Homo sapiens death-associated protein kinase 3 (DAPK3), mRNA [NM_001348]	1.5897794088703043
ADD3	Homo sapiens adducin 3 (gamma) (ADD3), transcript variant 1, mRNA [NM_016824]	-2.342832463308704
LOC124976	Homo sapiens hypothetical protein LOC124976, mRNA (cDNA clone MGC:27061 IMAGE:4814561), complete cds. [BC041772]	1.143361094813294
YBX2	Homo sapiens Y box binding protein 2 (YBX2), mRNA [NM_015982]	-3.689213279561993
AA019203	ze57f04.s1 Soares retina N2b4HR Homo sapiens cDNA clone IMAGE:363103 3' similar to gb:X62534 HIGH MOBILITY GROUP PROTEIN HMG2 (HUMAN);, mRNA sequence [AA019203]	2.136279615418443
SCO2	Homo sapiens SCO cytochrome oxidase deficient homolog 2 (yeast) (SCO2), nuclear gene encoding mitochondrial protein, mRNA [NM_005138]	1.807161554649902
THC2548256	Unknown	1.2504464580659818
USP34	Homo sapiens ubiquitin specific peptidase 34 (USP34), mRNA [NM_014709]	-1.3341004673094998
SLC16A6	Homo sapiens solute carrier family 16, member 6 (monocarboxylic acid transporter 7) (SLC16A6), mRNA [NM_004694]	1.4505664099857467
RXRB	Homo sapiens retinoid X receptor, beta (RXRB), mRNA [NM_021976]	-1.6711031719565173
SPAST	Homo sapiens spastin (SPAST), transcript variant 1, mRNA [NM_014946]	-1.5346191824098732
CAV1	Homo sapiens caveolin 1, caveolae protein, 22kDa (CAV1), mRNA [NM_001753]	2.8239403165860297
PPM1B	Homo sapiens protein phosphatase 1B (formerly 2C), magnesium-dependent, beta isoform (PPM1B), transcript variant 2, mRNA [NM_177968]	-1.3547020038722555
THC2539554	Unknown	-1.7899484444556508
A_24_P932046	Unknown	1.3723374008226985
TRAF3IP3	Homo sapiens cDNA FLJ12736 fis, clone NT2RP2000327. [AK022798]	1.2673596187943204
A_24_P705167	Unknown	1.3469526775067024
STMN2	SCG10=neuron-specific growth-associated protein/stathmin homolog [human, embryo, mRNA, 696 nt]. [S82024]	8.61190657208062
MAGED2	Homo sapiens melanoma antigen family D, 2 (MAGED2), transcript variant 3, mRNA [NM_201222]	-2.089568822285048
AK092163	Homo sapiens cDNA FLJ34844 fis, clone NT2NE2011154, highly similar to Homo sapiens mRNA for TIP49. [AK092163]	1.7458102767064234
USP10	Homo sapiens ubiquitin specific peptidase 10 (USP10), mRNA [NM_005153]	1.5699420586547128
RBP1	Homo sapiens retinol binding protein 1, cellular (RBP1), mRNA [NM_002899]	-2.9677036118395512
AK131288	Homo sapiens cDNA FLJ16241 fis, clone HCASM2008536, weakly similar to DNA-REPAIR PROTEIN XRCC1. [AK131288]	-1.172686492848047
CR610404	full-length cDNA clone CS0DA008YA11 of Neuroblastoma of Homo sapiens (human). [CR610404]	-1.315179853174695
A_23_P255637	Unknown	1.6020508129052513
CREB3L3	Homo sapiens cAMP responsive element binding protein 3-like 3 (CREB3L3), mRNA [NM_032607]	1.2314239010277868
FLJ30430	Homo sapiens cDNA FLJ30430 fis, clone BRACE2008960. [AK054992]	1.1419784060551208
WDR42A	Homo sapiens cDNA: FLJ22560 fis, clone HSI01610. [AK026213]	1.3165648983190206
THC2531245	Q7Z5Y0_HUMAN (Q7Z5Y0) EIF4B protein (Fragment), partial (54%) [THC2531245]	-1.7655602791790417
AK023338	Homo sapiens cDNA FLJ13276 fis, clone OVARC1001040. [AK023338]	1.8828861661693381
ITGB1BP1	Homo sapiens integrin beta 1 binding protein 1 (ITGB1BP1), transcript variant 2, mRNA [NM_022334]	-1.4927122797918102
AK026078	Homo sapiens cDNA: FLJ22425 fis, clone HRC08686. [AK026078]	2.242815260912952
CYP3A5	Homo sapiens cytochrome P450, family 3, subfamily A, polypeptide 5 (CYP3A5), mRNA [NM_000777]	7.246621342671462
NAT11	Homo sapiens N-acetyltransferase 11 (NAT11), mRNA [NM_024771]	-1.8285199299852792
THC2657554	Unknown	1.838299534805938
A_24_P612890	Unknown	1.1141622019214592
DUSP8	Homo sapiens dual specificity phosphatase 8 (DUSP8), mRNA [NM_004420]	1.8172049025375792
B3GALT5	Homo sapiens UDP-Gal:betaGlcNAc beta 1,3-galactosyltransferase, polypeptide 5 (B3GALT5), transcript variant 5, mRNA [NM_033173]	1.1642684712870817
VAC14	Human Tax1 binding protein mRNA, partial cds. [U25801]	1.5972251181683363
THEM5	Homo sapiens thioesterase superfamily member 5 (THEM5), mRNA [NM_182578]	1.527387344647737
MYST4	Homo sapiens MYST histone acetyltransferase (monocytic leukemia) 4 (MYST4), mRNA [NM_012330]	-1.8064900902120318
AV647560	AV647560 GLC Homo sapiens cDNA clone GLCAZE12 3', mRNA sequence [AV647560]	1.2569356776657103
CR626626	full-length cDNA clone CS0DF032YN09 of Fetal brain of Homo sapiens (human). [CR626626]	3.58959545292025
ZNF251	Zinc finger protein 251 (Fragment). [Source:Uniprot/SWISSPROT;Acc:Q9BRH9] [ENST00000292562]	-1.695921143112104
MFSD2	Homo sapiens cDNA FLJ14490 fis, clone MAMMA1002886. [AK027396]	1.250134362990918
ARID1A	Homo sapiens AT rich interactive domain 1A (SWI-like) (ARID1A), transcript variant 1, mRNA [NM_006015]	-1.7407231420620521
SURF4	Homo sapiens surfeit 4 (SURF4), mRNA [NM_033161]	1.2775512408977037
TAL1	Homo sapiens T-cell acute lymphocytic leukemia 1 (TAL1), mRNA [NM_003189]	1.3930779110616547
THC2722030	Q7WVU3_ACTPL (Q7WVU3) Collagen adhesin (Fragment), partial (4%) [THC2722030]	1.2133550258341586
ATF2	Homo sapiens cDNA FLJ46899 fis, clone UTERU3022588, highly similar to Cyclic-AMP-dependent transcription factor ATF-2. [AK128731]	-1.3099174286207629
BU076193	im55f06.x1 HR85 islet Homo sapiens cDNA clone IMAGE:6038939 3', mRNA sequence [BU076193]	1.6851649769174328
A_24_P418106	Unknown	1.5816063593931922
M6PR	Homo sapiens mannose-6-phosphate receptor (cation dependent) (M6PR), mRNA [NM_002355]	1.5409106274399234
ENST00000301719	GB|AE006640.1|AAK61298.1 unknown [Homo sapiens] [NP366194]	1.1144539771361246
ENST00000328411	Homo sapiens cDNA clone IMAGE:40031134. [BC104192]	1.1100858947150842
SNX6	Homo sapiens sorting nexin 6 (SNX6), transcript variant 1, mRNA [NM_021249]	-1.3647838519185966
DUSP8	Homo sapiens dual specificity phosphatase 8 (DUSP8), mRNA [NM_004420]	1.69862651923275
A_24_P238769	Unknown	1.3785589221042742
MRPS34	Homo sapiens mitochondrial ribosomal protein S34 (MRPS34), nuclear gene encoding mitochondrial protein, mRNA [NM_023936]	1.4343882125068217
A_24_P170103	Unknown	1.4872902138216477
THC2662587	Unknown	2.363361205624532
FLJ90579	Homo sapiens hypothetical protein FLJ90579 (FLJ90579), mRNA [NM_173591]	1.2820732988443198
AI652176	AI652176 wb47h05.x1 NCI_CGAP_GC6 Homo sapiens cDNA clone IMAGE:2308857 3', mRNA sequence [AI652176]	1.2832935453033993
Z39851	HSC1KH032 normalized infant brain cDNA Homo sapiens cDNA clone c-1kh03 3', mRNA sequence [Z39851]	1.3135495465892189
ENST00000324663	Uncharacterized protein C18orf12 (Protein HEIL1). [Source:Uniprot/SWISSPROT;Acc:Q96KH6] [ENST00000324663]	1.2876708201562235
AA554768	AA554768 ni37h02.s1 NCI_CGAP_Lu1 Homo sapiens cDNA clone IMAGE:979059 3' similar to gb:D29805 N-ACETYLLACTOSAMINE SYNTHASE (HUMAN);, mRNA sequence [AA554768]	1.5307056275224056
MYST4	Homo sapiens MYST histone acetyltransferase (monocytic leukemia) 4 (MYST4), mRNA [NM_012330]	-1.6332528842102902
MFAP2	Homo sapiens microfibrillar-associated protein 2 (MFAP2), transcript variant 1, mRNA [NM_017459]	-3.7881240070393556
WDR22	Homo sapiens WD repeat domain 22 (WDR22), mRNA [NM_003861]	-2.311624694390284
LOC646161	PREDICTED: Homo sapiens similar to 60S ribosomal protein L26 (LOC646161), mRNA [XR_018048]	1.6790903021536179
NUDT6	Homo sapiens nudix (nucleoside diphosphate linked moiety X)-type motif 6 (NUDT6), transcript variant 2, mRNA [NM_198041]	1.525700118310527
ARL4A	Homo sapiens ADP-ribosylation factor-like 4A (ARL4A), transcript variant 1, mRNA [NM_005738]	2.755256349548815
ZNF2	Homo sapiens zinc finger protein 2 (ZNF2), transcript variant 1, mRNA [NM_021088]	-1.4273704120646906
THC2611636	Unknown	1.7191903088938194
DUS4L	Homo sapiens dihydrouridine synthase 4-like (S. cerevisiae) (DUS4L), mRNA [NM_181581]	1.5115110281277953
CDSN	Homo sapiens corneodesmosin (CDSN), mRNA [NM_001264]	1.7571449845017713
DNER	Homo sapiens delta/notch-like EGF repeat containing (DNER), mRNA [NM_139072]	3.0463968155908905
PPIAL4	Homo sapiens peptidylprolyl isomerase A (cyclophilin A)-like 4 (PPIAL4), mRNA [NM_178230]	1.3140484666945744
HMGN2	Homo sapiens high-mobility group nucleosomal binding domain 2 (HMGN2), mRNA [NM_005517]	-1.5215222206081516
TMEM93	Homo sapiens transmembrane protein 93 (TMEM93), transcript variant 1, mRNA [NM_001014764]	1.3598900340607079
AK074162	Homo sapiens mRNA for FLJ00235 protein. [AK074162]	1.2118031036241674
TERF1	Homo sapiens telomeric repeat binding factor (NIMA-interacting) 1 (TERF1), transcript variant 1, mRNA [NM_017489]	-1.4942005015903146
CLCA3	Homo sapiens chloride channel, calcium activated, family member 3 (CLCA3), mRNA [NM_004921]	1.2238119785791761
CALCOCO2	Homo sapiens calcium binding and coiled-coil domain 2 (CALCOCO2), mRNA [NM_005831]	1.6051987297123702
HYAL4	Homo sapiens hyaluronoglucosaminidase 4 (HYAL4), mRNA [NM_012269]	1.0973683552774838
FLJ12616	Homo sapiens cDNA FLJ12616 fis, clone NT2RM4001650. [AK022678]	1.1994064901338746
POLM	Homo sapiens polymerase (DNA directed), mu (POLM), mRNA [NM_013284]	1.460613236047449
LOC648662	PREDICTED: Homo sapiens similar to mitochondrial DNA-directed RNA polymerase precursor (LOC648662), mRNA [XR_019258]	1.4806754587649702
AK057355	Homo sapiens cDNA FLJ32793 fis, clone TESTI2002415. [AK057355]	1.1929008266534062
AI078143	AI078143 oz30b05.x1 Soares_total_fetus_Nb2HF8_9w Homo sapiens cDNA clone IMAGE:1676817 3' similar to contains Alu repetitive element;contains element PTR7 repetitive element ;, mRNA sequence [AI078143]	-1.5906555915175389
ERCC2	Homo sapiens excision repair cross-complementing rodent repair deficiency, complementation group 2 (xeroderma pigmentosum D) (ERCC2), mRNA [NM_000400]	-1.5492132015475426
OR4D2	Homo sapiens olfactory receptor, family 4, subfamily D, member 2 (OR4D2), mRNA [NM_001004707]	1.2571841392182102
DTNB	Homo sapiens dystrobrevin, beta (DTNB), transcript variant 4, mRNA [NM_183360]	-2.399421507381028
AF086329	Homo sapiens full length insert cDNA clone ZD54C08. [AF086329]	1.8001138389268105
FLJ38377	Homo sapiens hypothetical protein FLJ38377 (FLJ38377), mRNA [NM_152698]	1.2054205804780305
C20orf52	Homo sapiens chromosome 20 open reading frame 52 (C20orf52), nuclear gene encoding mitochondrial protein, mRNA [NM_080748]	-1.664697629578117
FRG1	Homo sapiens FSHD region gene 1 (FRG1), mRNA [NM_004477]	1.3456279275645893
ENST00000322831	Zinc finger CCHC domain-containing protein 7. [Source:Uniprot/SWISSPROT;Acc:Q8N3Z6] [ENST00000322831]	1.4718169326918986
CR609307	full-length cDNA clone CS0DH003YG13 of T cells (Jurkat cell line) of Homo sapiens (human). [CR609307]	-1.569179413251104
PHF19	Homo sapiens PHD finger protein 19 (PHF19), transcript variant 2, mRNA [NM_001009936]	2.1268639690923554
CDKN2AIP	Homo sapiens CDKN2A interacting protein (CDKN2AIP), mRNA [NM_017632]	1.7540741138120939
NET1	Homo sapiens neuroepithelial cell transforming gene 1 (NET1), transcript variant 1, mRNA [NM_001047160]	2.2534058951141893
AA282192	AA282192 zs89b10.r1 NCI_CGAP_GCB1 Homo sapiens cDNA clone IMAGE:704635 5', mRNA sequence [AA282192]	1.1808226780651054
SRrp35	Homo sapiens serine-arginine repressor protein (35 kDa) (SRrp35), mRNA [NM_080743]	-2.469566953186893
CBWD5	Homo sapiens COBW domain containing 5 (CBWD5), mRNA [NM_001024916]	-1.5225574684094771
ZNF784	Homo sapiens zinc finger protein 784 (ZNF784), mRNA [NM_203374]	1.463598974038965
CR612178	full-length cDNA clone CS0DI015YM13 of Placenta Cot 25-normalized of Homo sapiens (human). [CR612178]	1.462853343870258
DOCK3	Homo sapiens dedicator of cytokinesis 3 (DOCK3), mRNA [NM_004947]	1.5797700723433428
ATP6V1G1	Homo sapiens ATPase, H+ transporting, lysosomal 13kDa, V1 subunit G1 (ATP6V1G1), mRNA [NM_004888]	1.6194062129001345
TP53I11	Homo sapiens tumor protein p53 inducible protein 11 (TP53I11), mRNA [NM_001076787]	2.2926360779258497
THC2688670	Unknown	1.6027950378324192
CYP3A7	Homo sapiens cytochrome P450, family 3, subfamily A, polypeptide 7 (CYP3A7), mRNA [NM_000765]	7.061402375869639
AW874684	kdef2 Soares fetal liver spleen 1NFLS Homo sapiens cDNA clone IMAGE:128757, mRNA sequence [AW874684]	1.4316153522474746
A_24_P499481	Unknown	1.233252720763679
BE300169	600944622T1 NIH_MGC_17 Homo sapiens cDNA clone IMAGE:2960789 3', mRNA sequence [BE300169]	-1.7068805907011606
DUSP14	Homo sapiens dual specificity phosphatase 14 (DUSP14), mRNA [NM_007026]	2.100680828871509
FAHD1	Homo sapiens fumarylacetoacetate hydrolase domain containing 1 (FAHD1), transcript variant 2, mRNA [NM_031208]	1.5121492496125726
A_24_P521662	Unknown	1.2951205789653655
KIAA0586	Homo sapiens KIAA0586 (KIAA0586), mRNA [NM_014749]	-1.4190872060910793
THC2610143	AA490192 aa43f10.r1 Soares_NhHMPu_S1 Homo sapiens cDNA clone IMAGE:823723 5', mRNA sequence [AA490192]	-1.9075319147588679
LPAAT-THETA	Homo sapiens mRNA for OK/SW-CL.36, complete cds. [AB064670]	1.1061232659394582
AI925475	wo30h04.x1 NCI_CGAP_Gas4 Homo sapiens cDNA clone IMAGE:2456887 3' similar to WP:C16C10.11 CE01491 HYPOTHETICAL 15.4 KD PROTEIN C16C10.11 IN CHROMOSOME III ;, mRNA sequence [AI925475]	1.5402738485567786
ZNF562	Homo sapiens zinc finger protein 562 (ZNF562), mRNA [NM_017656]	1.6127807678810557
LOC651358	PREDICTED: Homo sapiens similar to myo-inositol 1-phosphate synthase A1 (LOC651358), mRNA [XR_019234]	-2.2443280586098715
STOX1	Homo sapiens storkhead box 1 (STOX1), mRNA [NM_152709]	-2.3202602513191968
PAPD1	Homo sapiens PAP associated domain containing 1 (PAPD1), mRNA [NM_018109]	1.8449109477931254
BMS1L	Homo sapiens BMS1-like, ribosome assembly protein (yeast) (BMS1L), mRNA [NM_014753]	1.4314996318101154
A_24_P144163	Unknown	-1.491831964316056
ATF7IP	Homo sapiens activating transcription factor 7 interacting protein (ATF7IP), mRNA [NM_018179]	-1.4461735179436537
NCK1	Homo sapiens NCK adaptor protein 1 (NCK1), mRNA [NM_006153]	1.5501277522412664
TIP39	Homo sapiens tuberoinfundibular 39 residue protein precursor (TIP39), mRNA [NM_178449]	1.4799116257033902
CAMK2N2	Homo sapiens calcium/calmodulin-dependent protein kinase II inhibitor 2 (CAMK2N2), mRNA [NM_033259]	1.805331948860737
KLF6	Krueppel-like factor 6 (Core promoter element-binding protein) (B- cell-derived protein 1) (Proto-oncogene BCD1) (Transcription factor Zf9) (GC-rich sites-binding factor GBF). [Source:Uniprot/SWISSPROT;Acc:Q99612] [ENST00000380960]	1.6007966085166903
BMI1	Homo sapiens B lymphoma Mo-MLV insertion region (mouse) (BMI1), mRNA [NM_005180]	-1.5092542599748517
NTRK3	Homo sapiens neurotrophic tyrosine kinase, receptor, type 3 (NTRK3), transcript variant 2, mRNA [NM_002530]	1.4363076490612952
BBS5	Homo sapiens Bardet-Biedl syndrome 5 (BBS5), mRNA [NM_152384]	-1.3620186116483093
LOC729449	PREDICTED: Homo sapiens similar to 60S ribosomal protein L7 (LOC729449), mRNA [XR_015548]	-1.4977190914798681
DNAJB6	Homo sapiens DnaJ (Hsp40) homolog, subfamily B, member 6 (DNAJB6), transcript variant 2, mRNA [NM_005494]	1.5380748155479385
HIST1H3I	Homo sapiens histone cluster 1, H3i (HIST1H3I), mRNA [NM_003533]	1.9915483992130045
AK094571	Homo sapiens cDNA FLJ37252 fis, clone BRAMY2007185. [AK094571]	-1.135577270517924
A_24_P550893	Unknown	1.1787443223774514
ENST00000255741	GTP binding protein (Fragment). [Source:Uniprot/SPTREMBL;Acc:Q06976] [ENST00000255741]	1.6534781402990282
FHL2	Homo sapiens four and a half LIM domains 2 (FHL2), transcript variant 5, mRNA [NM_001039492]	2.634671925971494
DNAJC10	Homo sapiens DnaJ (Hsp40) homolog, subfamily C, member 10 (DNAJC10), mRNA [NM_018981]	-1.648974984265386
CR603201	full-length cDNA clone CS0DF008YB18 of Fetal brain of Homo sapiens (human). [CR603201]	1.5247176179490207
DDOST	Homo sapiens dolichyl-diphosphooligosaccharide-protein glycosyltransferase (DDOST), mRNA [NM_005216]	-1.4230819594246162
ERH	Homo sapiens enhancer of rudimentary homolog (Drosophila) (ERH), mRNA [NM_004450]	-1.3889723455492033
C8orf51	Homo sapiens cDNA: FLJ22850 fis, clone KAT00518. [AK026503]	-1.9643853345692641
ZNF346	Homo sapiens zinc finger protein 346 (ZNF346), mRNA [NM_012279]	-1.2871868722723971
DKFZp434J1015	Homo sapiens mRNA; cDNA DKFZp434J1015 (from clone DKFZp434J1015). [AL133055]	-1.5524087814303416
A_32_P156549	Unknown	1.8971171504047866
ATP6V1F	Homo sapiens cDNA FLJ33365 fis, clone BRACE2005460, moderately similar to Xenopus laevis mRNA for Kielin. [AK090684]	1.3850209010605792
DDX6	Homo sapiens DEAD (Asp-Glu-Ala-Asp) box polypeptide 6 (DDX6), mRNA [NM_004397]	-1.2941960487237585
A_24_P341616	Unknown	1.3537066850685542
RNMTL1	Homo sapiens RNA methyltransferase like 1 (RNMTL1), mRNA [NM_018146]	1.374162027214427
MAGEB2	Homo sapiens melanoma antigen family B, 2 (MAGEB2), mRNA [NM_002364]	1.1810115346454115
A_24_P178784	Unknown	1.4860542630693392
DBF4B	Homo sapiens DBF4 homolog B (S. cerevisiae) (DBF4B), transcript variant 1, mRNA [NM_145663]	1.303671152272665
STOX1	Homo sapiens storkhead box 1 (STOX1), mRNA [NM_152709]	-2.4530892728775866
EIF4B	Homo sapiens eukaryotic translation initiation factor 4B (EIF4B), mRNA [NM_001417]	-1.7692507655362557
AF119901	Homo sapiens PRO2831 mRNA, complete cds. [AF119901]	1.1124742879884517
KLRC4	Homo sapiens killer cell lectin-like receptor subfamily C, member 4 (KLRC4), mRNA [NM_013431]	2.3006772626881045
THC2505770	Unknown	-1.8170283396983855
CAV1	Homo sapiens caveolin 1, caveolae protein, 22kDa (CAV1), mRNA [NM_001753]	2.38608133078322
IL28A	Homo sapiens interleukin 28A (interferon, lambda 2) (IL28A), mRNA [NM_172138]	1.2473209416605802
AFAR3	Homo sapiens aflatoxin B1 aldehyde reductase 3 (AFAR3), mRNA [NM_201252]	-1.4453727361824669
MLL	Homo sapiens myeloid/lymphoid or mixed-lineage leukemia (trithorax homolog, Drosophila) (MLL), mRNA [NM_005933]	-1.1498485084843464
PRDM12	Homo sapiens PR domain containing 12 (PRDM12), mRNA [NM_021619]	1.2653244720355967
MYST4	Homo sapiens MYST histone acetyltransferase (monocytic leukemia) 4 (MYST4), mRNA [NM_012330]	-1.8642625050841852
HRH3	Homo sapiens histamine receptor H3 (HRH3), mRNA [NM_007232]	1.3134973679574797
CPLX2	Homo sapiens complexin 2 (CPLX2), transcript variant 1, mRNA [NM_006650]	1.3074576527991861
ABHD8	Homo sapiens abhydrolase domain containing 8 (ABHD8), mRNA [NM_024527]	-1.6094909559129194
AL137284	Homo sapiens mRNA; cDNA DKFZp434D1516 (from clone DKFZp434D1516) [AL137284]	1.134535714232931
ACOT4	Homo sapiens acyl-CoA thioesterase 4 (ACOT4), mRNA [NM_152331]	-2.092528542487134
A_24_P910381	Unknown	1.3424506837126582
ACTR1A	Homo sapiens ARP1 actin-related protein 1 homolog A, centractin alpha (yeast) (ACTR1A), mRNA [NM_005736]	-1.5543950224660639
KTI12	Homo sapiens KTI12 homolog, chromatin associated (S. cerevisiae) (KTI12), mRNA [NM_138417]	1.452413857138326
THC2584608	BC003106 TMEM59 protein {Homo sapiens} (exp=-1; wgp=0; cg=0), partial (27%) [THC2584608]	1.6552034137907021
C14orf44	Homo sapiens chromosome 14 open reading frame 44 (C14orf44), mRNA [NM_152445]	-1.3764581897476587
HNRPA3	Homo sapiens mRNA; cDNA DKFZp779E0216 (from clone DKFZp779E0216). [BX647217]	-1.8894462068533984
TREH	Homo sapiens trehalase (brush-border membrane glycoprotein) (TREH), mRNA [NM_007180]	1.2213558268613975
THC2701140	Unknown	1.6545355113049132
HNRPA3	Homo sapiens heterogeneous nuclear ribonucleoprotein A3 (HNRPA3), mRNA [NM_194247]	-2.0103171489664384
HNRPF	Homo sapiens heterogeneous nuclear ribonucleoprotein F (HNRPF), mRNA [NM_004966]	1.381258350498863
ENST00000338834	AY659951 Fxh variant 1 {Mus musculus} (exp=-1; wgp=0; cg=0), partial (34%) [THC2524679]	2.3019354636881233
AY014273	Homo sapiens FKSG29 (FKSG29) mRNA, complete cds. [AY014273]	1.101817515119431
NMNAT2	Homo sapiens nicotinamide nucleotide adenylyltransferase 2 (NMNAT2), transcript variant 1, mRNA [NM_015039]	1.906343334590885
PEMT	Homo sapiens, clone IMAGE:3030210, mRNA, partial cds. [BC007572]	1.2355929863052266
ADSS	Homo sapiens adenylosuccinate synthase (ADSS), mRNA [NM_001126]	1.581663396169137
ZNF572	Homo sapiens zinc finger protein 572 (ZNF572), mRNA [NM_152412]	-1.6141668646949852
RAB3GAP1	Homo sapiens RAB3 GTPase activating protein subunit 1 (catalytic) (RAB3GAP1), mRNA [NM_012233]	-1.2501257191849484
C9orf163	Homo sapiens chromosome 9 open reading frame 163 (C9orf163), mRNA [NM_152571]	1.37937057263358
NR1D1	Homo sapiens nuclear receptor subfamily 1, group D, member 1 (NR1D1), mRNA [NM_021724]	2.1562829710178972
SEC22A	Homo sapiens SEC22 vesicle trafficking protein homolog A (S. cerevisiae) (SEC22A), mRNA [NM_012430]	1.3207249174746836
STMN2	Homo sapiens stathmin-like 2 (STMN2), mRNA [NM_007029]	10.063908824060714
GINS3	Homo sapiens GINS complex subunit 3 (Psf3 homolog) (GINS3), mRNA [NM_022770]	1.4348315270129588
KLRC2	Homo sapiens killer cell lectin-like receptor subfamily C, member 2 (KLRC2), mRNA [NM_002260]	2.678402437094279
C12orf23	Homo sapiens chromosome 12 open reading frame 23 (C12orf23), mRNA [NM_152261]	-1.6470387441309144
A_32_P73143	Unknown	1.1462843868716694
ADRA1D	Homo sapiens adrenergic, alpha-1D-, receptor (ADRA1D), mRNA [NM_000678]	1.320401492948717
DUSP15	Homo sapiens dual specificity phosphatase 15 (DUSP15), transcript variant 1, mRNA [NM_080611]	1.426584205659922
C11orf72	Homo sapiens chromosome 11 open reading frame 72 (C11orf72), mRNA [NM_173578]	1.131107749711929
ATF7IP	Homo sapiens activating transcription factor 7 interacting protein (ATF7IP), mRNA [NM_018179]	-1.49063779422705
ARL3	Homo sapiens ADP-ribosylation factor-like 3 (ARL3), mRNA [NM_004311]	-1.6188078735093114
AK022016	Homo sapiens cDNA FLJ11954 fis, clone HEMBB1000888. [AK022016]	1.2279617470204245
LGR4	Homo sapiens leucine-rich repeat-containing G protein-coupled receptor 4 (LGR4), mRNA [NM_018490]	1.575250595557522
A_24_P571984	Unknown	1.1004429940468785
AVEN	Homo sapiens apoptosis, caspase activation inhibitor (AVEN), mRNA [NM_020371]	1.6352049835239537
A_24_P83928	Unknown	1.1707444656485788
TCF1	Homo sapiens transcription factor 1, hepatic; LF-B1, hepatic nuclear factor (HNF1), albumin proximal factor (TCF1), mRNA [NM_000545]	1.2856916438654618
BC008034	Homo sapiens cDNA clone IMAGE:2967039, **** WARNING: chimeric clone ****. [BC008034]	1.7180724788293866
SDCCAG3	Homo sapiens serologically defined colon cancer antigen 3 (SDCCAG3), transcript variant 1, mRNA [NM_001039707]	1.4777714624607414
MINK1	Homo sapiens misshapen-like kinase 1 (zebrafish) (MINK1), transcript variant 3, mRNA [NM_153827]	1.3055033167654813
PTPRN	Homo sapiens protein tyrosine phosphatase, receptor type, N (PTPRN), mRNA [NM_002846]	1.22923486223142
ACVR1C	Homo sapiens activin A receptor, type IC (ACVR1C), mRNA [NM_145259]	-2.012184571052805
BC052334	Homo sapiens cDNA clone IMAGE:6176570, partial cds. [BC052334]	1.5468538947795976
THC2742806	Unknown	1.1670562590779412
AKR7A2	Homo sapiens aldo-keto reductase family 7, member A2 (aflatoxin aldehyde reductase) (AKR7A2), mRNA [NM_003689]	-1.4020721622504582
DERA	Homo sapiens 2-deoxyribose-5-phosphate aldolase homolog (C. elegans) (DERA), mRNA [NM_015954]	1.501065462462953
A_32_P118896	Unknown	1.4941321034548345
AK091555	Homo sapiens cDNA FLJ34236 fis, clone FCBBF3027199, weakly similar to ANKYRIN. [AK091555]	-1.1222807946965583
ARRDC4	Homo sapiens arrestin domain containing 4 (ARRDC4), mRNA [NM_183376]	2.0872409707983373
KLRC1	Homo sapiens killer cell lectin-like receptor subfamily C, member 1 (KLRC1), transcript variant 2, mRNA [NM_007328]	1.4302306247686514
HDAC1	Homo sapiens histone deacetylase 1 (HDAC1), mRNA [NM_004964]	-1.5181757183267224
CXXC1	Homo sapiens CXXC finger 1 (PHD domain) (CXXC1), mRNA [NM_014593]	-1.4425398168869377
XRN1	Homo sapiens 5'-3' exoribonuclease 1 (XRN1), transcript variant 1, mRNA [NM_019001]	1.3967826022337064
SUOX	Homo sapiens sulfite oxidase (SUOX), nuclear gene encoding mitochondrial protein, transcript variant 1, mRNA [NM_000456]	-1.547468674411776
RIT1	Homo sapiens Ras-like without CAAX 1 (RIT1), mRNA [NM_006912]	-1.5479361799729046
KLHL14	Homo sapiens kelch-like 14 (Drosophila) (KLHL14), mRNA [NM_020805]	-3.8349419048274584
PRKCDBP	Homo sapiens protein kinase C, delta binding protein (PRKCDBP), mRNA [NM_145040]	1.7548336105349367
BMP2	Homo sapiens bone morphogenetic protein 2 (BMP2), mRNA [NM_001200]	2.9589459029707816
THC2628231	ALU4_HUMAN (P39191) Alu subfamily SB2 sequence contamination warning entry, partial (8%) [THC2628231]	1.1569114382597943
SFTPC	Homo sapiens surfactant, pulmonary-associated protein C (SFTPC), mRNA [NM_003018]	1.2177660424134356
SIX4	Homo sapiens sine oculis homeobox homolog 4 (Drosophila) (SIX4), mRNA [NM_017420]	-2.529541646523853
TUBA2	Homo sapiens tubulin, alpha 2 (TUBA2), transcript variant 2, mRNA [NM_079836]	1.863519422124616
POFUT1	Homo sapiens protein O-fucosyltransferase 1 (POFUT1), transcript variant 2, mRNA [NM_172236]	-1.5024774422395057
C14orf112	Homo sapiens chromosome 14 open reading frame 112 (C14orf112), mRNA [NM_016468]	-1.4517844773271107
TARP	Homo sapiens TCR gamma alternate reading frame protein (TARP), nuclear gene encoding mitochondrial protein, transcript variant 1, mRNA [NM_001003799]	1.6469315346132205
H43551	H43551 yo64e09.s1 Soares breast 3NbHBst Homo sapiens cDNA clone IMAGE:182728 3', mRNA sequence [H43551]	1.5713192666582416
LOC389833	Homo sapiens similar to hypothetical protein MGC27019 (LOC389833), mRNA [NM_001033515]	-1.8582622567182745
DKFZp586C0721	Homo sapiens mRNA; cDNA DKFZp586C0721 (from clone DKFZp586C0721). [AL137734]	2.15542494721037
A_32_P192586	Unknown	1.1340700183856445
THC2680668	BU678941 UI-CF-DU1-aat-a-09-0-UI.s1 UI-CF-DU1 Homo sapiens cDNA clone UI-CF-DU1-aat-a-09-0-UI 3', mRNA sequence [BU678941]	1.6696251097502666
SPINK7	Homo sapiens serine peptidase inhibitor, Kazal type 7 (putative) (SPINK7), mRNA [NM_032566]	1.33766006020938
UBE2I	Homo sapiens ubiquitin-conjugating enzyme E2I (UBC9 homolog, yeast) (UBE2I), transcript variant 2, mRNA [NM_194259]	1.4298234704242905
HIVEP3	human immunodeficiency virus type I enhancer binding protein 3 [Source:RefSeq_peptide;Acc:NP_078779] [ENST00000372583]	2.385877418789057
FBXL16	Homo sapiens F-box and leucine-rich repeat protein 16 (FBXL16), mRNA [NM_153350]	5.348180133811848
THC2630395	Unknown	1.3193126572465494
FAM100B	Homo sapiens family with sequence similarity 100, member B (FAM100B), mRNA [NM_182565]	1.8165418698462903
BX103328	BX103328 Soares_testis_NHT Homo sapiens cDNA clone IMAGp998A012577, mRNA sequence [BX103328]	1.1332085859842957
ELK3	Homo sapiens ELK3, ETS-domain protein (SRF accessory protein 2) (ELK3), mRNA [NM_005230]	1.4104488824909651
RAB40C	Homo sapiens RAB40C, member RAS oncogene family (RAB40C), mRNA [NM_021168]	1.48314137632602
SGPL1	Homo sapiens sphingosine-1-phosphate lyase 1 (SGPL1), mRNA [NM_003901]	-1.7849596685530684
TP53I11	Homo sapiens tumor protein p53 inducible protein 11 (TP53I11), mRNA [NM_001076787]	1.4731176866959188
AKR7A3	Homo sapiens aldo-keto reductase family 7, member A3 (aflatoxin aldehyde reductase) (AKR7A3), mRNA [NM_012067]	-1.3487732974890674
WDR65	Homo sapiens WD repeat domain 65 (WDR65), mRNA [NM_152498]	1.442346348459464
CLDND1	Homo sapiens claudin domain containing 1 (CLDND1), transcript variant 6, mRNA [NM_001040199]	1.4921977320054793
ZW10	Homo sapiens ZW10, kinetochore associated, homolog (Drosophila) (ZW10), mRNA [NM_004724]	-1.2927912223741502
LOC51057	Homo sapiens hypothetical protein LOC51057 (LOC51057), transcript variant 2, mRNA [NM_015910]	-1.4914102442934452
KPNA5	Importin alpha-6 subunit (Karyopherin alpha-5 subunit). [Source:Uniprot/SWISSPROT;Acc:O15131] [ENST00000368564]	-1.4795539824527628
HOXB8	Homo sapiens homeobox B8 (HOXB8), mRNA [NM_024016]	-4.048074284144723
TEKT4	Homo sapiens tektin 4 (TEKT4), mRNA [NM_144705]	-2.0151453194886217
GZMB	Homo sapiens granzyme B (granzyme 2, cytotoxic T-lymphocyte-associated serine esterase 1) (GZMB), mRNA [NM_004131]	5.070204749624413
PRODH	Homo sapiens proline dehydrogenase (oxidase) 1 (PRODH), nuclear gene encoding mitochondrial protein, mRNA [NM_016335]	2.6522031416364107
ALG6	Homo sapiens asparagine-linked glycosylation 6 homolog (S. cerevisiae, alpha-1,3-glucosyltransferase) (ALG6), mRNA [NM_013339]	-1.5434387504044098
A_24_P540555	Unknown	1.1970766358680385
ENST00000292728	Homo sapiens mRNA for KIAA1653 protein, partial cds. [AB051440]	2.4114625243375714
ENST00000327781	PREDICTED: Homo sapiens similar to ferritin, heavy polypeptide-like 17 (LOC139431), mRNA [XR_019653]	1.3653362017691875
LOC131691	PREDICTED: Homo sapiens similar to peptidylprolyl isomerase A isoform 1 (LOC131691), mRNA [XM_929754]	1.321363339673768
KCNIP4	Homo sapiens Kv channel interacting protein 4 (KCNIP4), transcript variant 5, mRNA [NM_001035003]	1.2056479182148787
PPIAL4	Homo sapiens peptidylprolyl isomerase A (cyclophilin A)-like 4 (PPIAL4), mRNA [NM_178230]	1.3054413219715262
ARF3	Homo sapiens ADP-ribosylation factor 3 (ARF3), mRNA [NM_001659]	-1.420892083060616
THC2619309	ALU7_HUMAN (P39194) Alu subfamily SQ sequence contamination warning entry, partial (5%) [THC2619309]	-1.133042386603468
A_24_P910043	Unknown	1.100579168867312
FLJ21839	Homo sapiens hypothetical protein FLJ21839 (FLJ21839), transcript variant 1, mRNA [NM_021831]	-1.6726196510407578
MGAT5	Homo sapiens mannosyl (alpha-1,6-)-glycoprotein beta-1,6-N-acetyl-glucosaminyltransferase (MGAT5), mRNA [NM_002410]	-1.320066421844369
KCNQ3	Homo sapiens potassium voltage-gated channel, KQT-like subfamily, member 3 (KCNQ3), mRNA [NM_004519]	1.3177947834143406
PRKCSH	Homo sapiens protein kinase C substrate 80K-H (PRKCSH), transcript variant 1, mRNA [NM_002743]	-1.4654301091918254
AK127004	Homo sapiens cDNA FLJ45059 fis, clone BRAWH3023274. [AK127004]	2.1791819231751535
AF130069	Homo sapiens clone FLB8436 PRO2277 mRNA, complete cds. [AF130069]	1.1594159170154177
AA897233	AA897233 am06f12.s1 Soares_NFL_T_GBC_S1 Homo sapiens cDNA clone IMAGE:1466063 3', mRNA sequence [AA897233]	1.2054017449108283
GIPR	Homo sapiens gastric inhibitory polypeptide receptor (GIPR), mRNA [NM_000164]	1.2631695439380533
LAG3	Homo sapiens lymphocyte-activation gene 3 (LAG3), mRNA [NM_002286]	2.949876951467035
DA292134	DA292134 BRHIP2 Homo sapiens cDNA clone BRHIP2003939 5', mRNA sequence [DA292134]	-1.4240084144173282
EPB41L5	Homo sapiens erythrocyte membrane protein band 4.1 like 5 (EPB41L5), mRNA [NM_020909]	-2.619768299490824
GPR176	Homo sapiens G protein-coupled receptor 176 (GPR176), mRNA [NM_007223]	1.2287517432648463
MASP2	Homo sapiens mannan-binding lectin serine peptidase 2 (MASP2), transcript variant 2, mRNA [NM_139208]	1.1947470305961694
AW275823	xq39d11.x1 NCI_CGAP_Lu28 Homo sapiens cDNA clone IMAGE:2753013 3', mRNA sequence [AW275823]	1.2059208711986076
PPP1R15A	Homo sapiens protein phosphatase 1, regulatory (inhibitor) subunit 15A (PPP1R15A), mRNA [NM_014330]	1.7368585071093625
NUMA1	Homo sapiens nuclear mitotic apparatus protein 1 (NUMA1), mRNA [NM_006185]	-1.4145419822089877
LRRC8A	Homo sapiens leucine rich repeat containing 8 family, member A (LRRC8A), mRNA [NM_019594]	1.7485392086386136
SYNCRIP	Homo sapiens synaptotagmin binding, cytoplasmic RNA interacting protein (SYNCRIP), mRNA [NM_006372]	-1.38218247485349
AK129982	Homo sapiens cDNA FLJ26472 fis, clone KDN04506. [AK129982]	-1.5431041746818668
THC2583686	Unknown	1.4433566928586248
OBSL1	Homo sapiens obscurin-like 1, mRNA (cDNA clone IMAGE:4413820), complete cds. [BC061909]	-1.9863365607019916
ACTR10	Homo sapiens actin-related protein 10 homolog (S. cerevisiae) (ACTR10), mRNA [NM_018477]	-1.4363546519437862
THC2649077	Q6FHZ5_HUMAN (Q6FHZ5) SET protein, partial (50%) [THC2649077]	1.300199527196307
PIM3	Homo sapiens pim-3 oncogene (PIM3), mRNA [NM_001001852]	1.8642537081360115
TMEM85	Homo sapiens transmembrane protein 85 (TMEM85), mRNA [NM_016454]	1.5317531176313088
RWDD1	Homo sapiens RWD domain containing 1 (RWDD1), transcript variant 2, mRNA [NM_016104]	-1.4247029934660933
DB728175	DB728175 RIKEN full-length enriched human cDNA library, hypothalamus Homo sapiens cDNA clone H033001B22 3', mRNA sequence [DB728175]	1.6379904789813111
C6orf85	Homo sapiens chromosome 6 open reading frame 85 (C6orf85), mRNA [NM_021945]	1.2988234195637012
C19orf6	Homo sapiens chromosome 19 open reading frame 6 (C19orf6), transcript variant 1, mRNA [NM_001033026]	1.7934630793218957
USP31	Homo sapiens mRNA for KIAA1203 protein, partial cds. [AB033029]	1.5180985618976914
C11orf42	Homo sapiens chromosome 11 open reading frame 42 (C11orf42), mRNA [NM_173525]	1.2416287799929815
THC2477828	Unknown	1.5126443756683967
ISYNA1	Homo sapiens myo-inositol 1-phosphate synthase A1 (ISYNA1), mRNA [NM_016368]	-2.09768247004197
A_32_P174385	Unknown	1.5469270345881394
RRH	Homo sapiens retinal pigment epithelium-derived rhodopsin homolog (RRH), mRNA [NM_006583]	1.1795924382607315
PARP4	Homo sapiens poly (ADP-ribose) polymerase family, member 4 (PARP4), mRNA [NM_006437]	1.4165589118915538
SHF	Homo sapiens cDNA FLJ41664 fis, clone FEBRA2027352. [AK123658]	1.8261036156420616
C9orf25	Homo sapiens chromosome 9 open reading frame 25 (C9orf25), mRNA [NM_147202]	1.3805522283616565
AK130896	Homo sapiens cDNA FLJ27386 fis, clone UBA09375. [AK130896]	2.3403358618971692
EP300	Homo sapiens E1A binding protein p300 (EP300), mRNA [NM_001429]	-1.3537139437576424
LOC51190	Homo sapiens neutral sphingomyelinase mRNA, complete cds. [AF069740]	1.1113145223168677
PIGH	Homo sapiens phosphatidylinositol glycan anchor biosynthesis, class H (PIGH), mRNA [NM_004569]	-1.5039578020025246
HDLBP	Homo sapiens high density lipoprotein binding protein (vigilin) (HDLBP), mRNA [NM_005336]	-1.496188430225204
LOC133874	Homo sapiens cDNA clone IMAGE:5271968. [BC092511]	3.206392685917331
MAGED1	Homo sapiens melanoma antigen family D, 1 (MAGED1), transcript variant 1, mRNA [NM_001005333]	-1.8106840081944224
DLGAP4	Homo sapiens discs, large (Drosophila) homolog-associated protein 4 (DLGAP4), transcript variant 1, mRNA [NM_014902]	-1.5287649421200602
ODF3L1	Homo sapiens outer dense fiber of sperm tails 3-like 1 (ODF3L1), mRNA [NM_175881]	1.4003126546675004
BTBD10	Homo sapiens BTB (POZ) domain containing 10 (BTBD10), mRNA [NM_032320]	1.4845292847524687
THC2734459	Unknown	-1.1569950665184952
TCEB2	Homo sapiens transcription elongation factor B (SIII), polypeptide 2 (18kDa, elongin B) (TCEB2), transcript variant 2, mRNA [NM_207013]	1.316953664058287
A_24_P920664	Unknown	1.2801782171738822
EIF4G3	Homo sapiens eukaryotic translation initiation factor 4 gamma, 3 (EIF4G3), mRNA [NM_003760]	-1.273290236937508
ZCCHC4	Homo sapiens DHHC domain-containing zinc finger protein mRNA, complete cds. [AY629351]	1.392180704083691
BC042853	Homo sapiens cDNA clone IMAGE:5271371. [BC042853]	-3.1148006010661846
LOC392352	PREDICTED: Homo sapiens hypothetical LOC392352 (LOC392352), mRNA [XR_016825]	1.4466284579986999
THC2770735	TNR6A_HUMAN (Q8NDV7) Trinucleotide repeat-containing gene 6A protein (CAG repeat protein 26) (Glycin-tryptophan protein of 182 kDa) (GW182 autoantigen) (GW1 protein) (EMSY interactor protein), partial (5%) [THC2770735]	1.672319436209449
AA301508	AA301508 EST14477 Testis tumor Homo sapiens cDNA 3' end similar to similar to nascent polypeptide-associate complex, alpha, mRNA sequence [AA301508]	1.9194775782196027
CCR8	Homo sapiens chemokine (C-C motif) receptor 8 (CCR8), mRNA [NM_005201]	1.204375408034179
THC2652093	BC037777 YAF2 protein {Homo sapiens} (exp=-1; wgp=0; cg=0), partial (21%) [THC2652093]	1.132962211526031
DNAJB6	Homo sapiens DnaJ (Hsp40) homolog, subfamily B, member 6 (DNAJB6), transcript variant 2, mRNA [NM_005494]	1.3841666666314476
ROCK2	Homo sapiens Rho-associated, coiled-coil containing protein kinase 2 (ROCK2), mRNA [NM_004850]	-1.345642815016248
LOC440396	Homo sapiens similar to Heterogeneous nuclear ribonucleoprotein A1 (Helix-destabilizing protein) (Single-strand binding protein) (hnRNP core protein A1) (HDP-1) (Topoisomerase-inhibitor suppressed) (LOC440396) on chromosome 17 [NR_002943]	1.4111466089551796
C4orf32	Homo sapiens chromosome 4 open reading frame 32 (C4orf32), mRNA [NM_152400]	2.0333999327535737
STAU2	Homo sapiens cDNA FLJ11290 fis, clone PLACE1009622, weakly similar to MATERNAL EFFECT PROTEIN STAUFEN. [AK002152]	-2.6958777232197155
A_32_P186678	Unknown	-1.4659476263552245
BI520341	BI520341 603071814F1 NIH_MGC_119 Homo sapiens cDNA clone IMAGE:5163794 5', mRNA sequence [BI520341]	1.6608689551574125
ETV7	Homo sapiens ets variant gene 7 (TEL2 oncogene) (ETV7), mRNA [NM_016135]	2.2561926200537594
DAB1	Homo sapiens disabled homolog 1 (Drosophila) (DAB1), mRNA [NM_021080]	1.1250056128948502
DKFZp547K054	Homo sapiens mRNA; cDNA DKFZp547K054 (from clone DKFZp547K054). [AL390175]	-1.6942155786321549
USP3	Homo sapiens ubiquitin specific peptidase 3 (USP3), mRNA [NM_006537]	1.4228307534080749
IMPAD1	Homo sapiens inositol monophosphatase domain containing 1 (IMPAD1), mRNA [NM_017813]	-1.7748174073536518
LOC729391	PREDICTED: Homo sapiens similar to ring finger and WD repeat domain 2 isoform a (LOC729391), mRNA [XM_001130134]	1.2351745015132716
AK098478	Homo sapiens cDNA FLJ25612 fis, clone STM01228. [AK098478]	1.2797191966051464
KCNN2	Homo sapiens potassium intermediate/small conductance calcium-activated channel, subfamily N, member 2 (KCNN2), transcript variant 1, mRNA [NM_021614]	1.8290790424577534
HLA-DQA1	Homo sapiens major histocompatibility complex, class II, DQ alpha 1 (HLA-DQA1), mRNA [NM_002122]	1.2244493137392571
CPA6	Homo sapiens carboxypeptidase A6 (CPA6), mRNA [NM_020361]	1.9088802718852889
NECAP1	Homo sapiens NECAP endocytosis associated 1 (NECAP1), mRNA [NM_015509]	1.1592527331233333
U88892	Human tenascin-C mRNA, splice variant TNCfn-ad2, partial cds. [U88892]	1.1994497013279606
GINS3	Homo sapiens GINS complex subunit 3 (Psf3 homolog) (GINS3), mRNA [NM_022770]	1.753609554554544
SPRR2E	Homo sapiens small proline-rich protein 2E (SPRR2E), mRNA [NM_001024209]	1.3126948395421414
P11	Homo sapiens 26 serine protease (P11), mRNA [NM_006025]	1.7017373199924115
ARHGEF4	Homo sapiens Rho guanine nucleotide exchange factor (GEF) 4 (ARHGEF4), transcript variant 2, mRNA [NM_032995]	2.9213479662093635
ITGA2	Homo sapiens integrin, alpha 2 (CD49B, alpha 2 subunit of VLA-2 receptor) (ITGA2), mRNA [NM_002203]	1.8795704617420486
AP3B1	Homo sapiens adaptor-related protein complex 3, beta 1 subunit (AP3B1), mRNA [NM_003664]	-1.5090405861445104
SGPL1	Homo sapiens sphingosine-1-phosphate lyase 1 (SGPL1), mRNA [NM_003901]	-1.6211817756451636
AW167080	AW167080 xg70g01.x1 NCI_CGAP_Ut4 Homo sapiens cDNA clone IMAGE:2633712 3', mRNA sequence [AW167080]	1.48153822999278
RERE	Homo sapiens arginine-glutamic acid dipeptide (RE) repeats (RERE), transcript variant 1, mRNA [NM_012102]	-1.5439725302263998
LOC129522	PREDICTED: Homo sapiens similar to RalA-binding protein 1 (RalBP1) (Ral-interacting protein 1) (76-kDa Ral-interacting protein) (Dinitrophenyl S-glutathione ATPase) (DNP-SG ATPase) (LOC129522), mRNA [XR_019164]	1.5606397424309715
LOC391102	PREDICTED: Homo sapiens similar to 60S acidic ribosomal protein P0 (L10E) (LOC391102), mRNA [XR_018430]	1.3822662661287266
VCP	Homo sapiens valosin-containing protein (VCP), mRNA [NM_007126]	-1.4054236075681954
MKNK2	Homo sapiens MAP kinase interacting serine/threonine kinase 2 (MKNK2), transcript variant 2, mRNA [NM_199054]	1.9722550630485884
ZNF502	Homo sapiens zinc finger protein 502 (ZNF502), mRNA [NM_033210]	3.6039468677814237
CPA6	Homo sapiens carboxypeptidase A6 (CPA6), mRNA [NM_020361]	2.968046510669158
GRIK2	Homo sapiens glutamate receptor, ionotropic, kainate 2 (GRIK2), transcript variant 1, mRNA [NM_021956]	1.1352104623284618
ENPP7	Homo sapiens ectonucleotide pyrophosphatase/phosphodiesterase 7 (ENPP7), mRNA [NM_178543]	1.1223558816122434
HYPK	Homo sapiens Huntingtin interacting protein K (HYPK), mRNA [NM_016400]	1.3895704106456273
POLG	Homo sapiens polymerase (DNA directed), gamma (POLG), mRNA [NM_002693]	1.4005951080193662
KLRD1	Homo sapiens killer cell lectin-like receptor subfamily D, member 1 (KLRD1), transcript variant 1, mRNA [NM_002262]	1.7475350234523737
PIGH	Homo sapiens phosphatidylinositol glycan anchor biosynthesis, class H (PIGH), mRNA [NM_004569]	-1.4701362226684722
A_24_P368748	Unknown	1.2530996441767688
LOC646643	PREDICTED: Homo sapiens similar to protein kinase Bsk146 (LOC646643), mRNA [XM_001131886]	1.193370455537428
C6orf70	Homo sapiens chromosome 6 open reading frame 70 (C6orf70), mRNA [NM_018341]	-1.5169834529708175
AK097703	Homo sapiens cDNA FLJ40384 fis, clone TESTI2035796. [AK097703]	1.1128272768708247
KRTAP2-1	Homo sapiens partial mRNA for keratin associated protein (KRTAP2.1A gene). [AJ296345]	1.1812407666442184
HDHD2	Homo sapiens haloacid dehalogenase-like hydrolase domain containing 2 (HDHD2), mRNA [NM_032124]	1.4259321606844786
SEC63	Homo sapiens SEC63 homolog (S. cerevisiae) (SEC63), mRNA [NM_007214]	-1.4254070392869675
LOC284344	Homo sapiens cDNA FLJ40353 fis, clone TESTI2033520, weakly similar to BILIARY GLYCOPROTEIN 1 PRECURSOR. [AK097672]	1.1675890062590046
NFIB	Homo sapiens nuclear factor I/B (NFIB), mRNA [NM_005596]	-2.407340262459641
SLCO3A1	PREDICTED: Homo sapiens solute carrier organic anion transporter family, member 3A1 (SLCO3A1), mRNA [XM_001132480]	2.1499174656360602
A_24_P333077	Unknown	1.3033687391538527
C19orf24	Homo sapiens chromosome 19 open reading frame 24 (C19orf24), mRNA [NM_017914]	1.40006599680022
AL566332	AL566332 AL566332 Homo sapiens FETAL BRAIN Homo sapiens cDNA clone CS0DF015YB18 3-PRIME, mRNA sequence [AL566332]	1.369686465413795
NAV2	Homo sapiens partial mRNA for steerin2 protein (STEERIN2 gene), alternative exon 1b. [AJ488203]	1.7573909987199876
LCE1A	Homo sapiens late cornified envelope 1A (LCE1A), mRNA [NM_178348]	1.4007943854706495
OBSL1	Homo sapiens cDNA FLJ13792 fis, clone THYRO1000072, weakly similar to MYOSIN LIGHT CHAIN KINASE, SMOOTH MUSCLE AND NON-MUSCLE ISOZYMES (EC 2.7.1.117). [AK023854]	-2.152477413081382
C6orf154	Homo sapiens chromosome 6 open reading frame 154 (C6orf154), mRNA [NM_001012974]	-2.0631549732854526
ITGA2B	Homo sapiens integrin, alpha 2b (platelet glycoprotein IIb of IIb/IIIa complex, antigen CD41) (ITGA2B), mRNA [NM_000419]	-1.5734591778169524
AK023050	Homo sapiens cDNA FLJ12988 fis, clone NT2RP3000080. [AK023050]	1.287635005754316
AI971784	AI971784 wv28c02.x1 NCI_CGAP_Ov18 Homo sapiens cDNA clone IMAGE:2530850 3', mRNA sequence [AI971784]	-1.1446827970327635
RNF126	Homo sapiens ring finger protein 126 (RNF126), transcript variant 2, mRNA [NM_194460]	1.4994591990785329
THC2628920	BC079679 Cadps protein {Mus musculus} (exp=-1; wgp=0; cg=0), partial (28%) [THC2628920]	1.2255418013838173
MBOAT5	Homo sapiens membrane bound O-acyltransferase domain containing 5 (MBOAT5), mRNA [NM_005768]	-1.7951593000521593
THC2717131	Q7NI46_GLOVI (Q7NI46) Cytochrome c550, partial (8%) [THC2717131]	1.349042400994157
THC2665061	Q5TVY2_ANOGA (Q5TVY2) ENSANGP00000027655 (Fragment), partial (7%) [THC2665061]	1.7988348941452936
BX104982	BX104982 Soares_multiple_sclerosis_2NbHMSP Homo sapiens cDNA clone IMAGp998A14644, mRNA sequence [BX104982]	1.5216813939306073
AK097130	Homo sapiens cDNA FLJ39811 fis, clone SPLEN2009581. [AK097130]	1.180061257452103
MGC12935	Homo sapiens hypothetical protein MGC12935, mRNA (cDNA clone IMAGE:4309284), partial cds. [BC004565]	1.3432872045203452
ARMETL1	Homo sapiens arginine-rich, mutated in early stage tumors-like 1 (ARMETL1), mRNA [NM_001029954]	1.1811711376785177
MYC	Human c-myc-P64 mRNA, initiating from promoter P0, (HLmyc3.1) partial cds. [M13930]	1.1915067300631776
CXorf43	Homo sapiens chromosome X open reading frame 43 (CXorf43), mRNA [NM_144657]	-1.692414425509507
CPNE3	Homo sapiens copine III (CPNE3), mRNA [NM_003909]	-1.7309296541827737
PFDN1	Homo sapiens prefoldin subunit 1 (PFDN1), mRNA [NM_002622]	-1.3865042352748569
AI453629	tj45f08.x1 Soares_NSF_F8_9W_OT_PA_P_S1 Homo sapiens cDNA clone IMAGE:2144487 3' similar to contains Alu repetitive element;contains element KER repetitive element ;, mRNA sequence [AI453629]	1.1040942446347404
AK092715	Homo sapiens cDNA FLJ35396 fis, clone SKNSH2003483. [AK092715]	2.963526803333014
KIAA0265	Human mRNA for KIAA0265 gene, partial cds. [D87454]	1.756050820158006
OR10H2	Homo sapiens olfactory receptor, family 10, subfamily H, member 2 (OR10H2), mRNA [NM_013939]	1.408600491223885
THC2546372	Q5I0G0_HUMAN (Q5I0G0) Ribosomal protein L3, isoform a, partial (82%) [THC2546372]	-1.7331749316217009
WFIKKN1	Homo sapiens WAP, follistatin/kazal, immunoglobulin, kunitz and netrin domain containing 1 (WFIKKN1), mRNA [NM_053284]	3.686045042495109
C9orf5	Homo sapiens full length insert cDNA clone ZB95F02. [AF086175]	1.2466869438292638
HSD17B1	Homo sapiens, clone IMAGE:5443970, mRNA, partial cds. [BC033110]	1.3679202027270754
MKNK2	Homo sapiens MAP kinase interacting serine/threonine kinase 2 (MKNK2), transcript variant 1, mRNA [NM_017572]	2.154178168717591
ZNF775	Homo sapiens zinc finger protein 775 (ZNF775), mRNA [NM_173680]	1.2993911426326765
AL355699	Homo sapiens EST from clone 532078, 3' end. [AL355699]	1.3277546149729345
LOC147650	Homo sapiens clone DNA92254 ALLA2487 (UNQ2487) mRNA, complete cds. [AY358799]	1.1655774852013483
LOC731190	PREDICTED: Homo sapiens similar to Vesicle-associated membrane protein-associated protein A (VAMP-associated protein A) (VAMP-A) (VAP-A) (33 kDa Vamp-associated protein) (VAP-33) (LOC731190), mRNA [XR_015720]	1.5317656479265676
BQ880155	AGENCOURT_7981024 Lupski_dorsal_root_ganglion Homo sapiens cDNA clone IMAGE:6185670 5', mRNA sequence [BQ880155]	1.353116792052223
AMOT	Angiomotin. [Source:Uniprot/SWISSPROT;Acc:Q4VCS5] [ENST00000304758]	-1.1751183174593112
SDCBP	Homo sapiens syndecan binding protein (syntenin) (SDCBP), transcript variant 1, mRNA [NM_005625]	-1.4479058999536953
C9orf27	Homo sapiens EST-YD1 mRNA, complete cds. [AB021923]	1.1222880544356855
C6orf64	Homo sapiens chromosome 6 open reading frame 64 (C6orf64), mRNA [NM_018322]	-1.4745724130197277
TSPAN2	Homo sapiens tetraspanin 2 (TSPAN2), mRNA [NM_005725]	1.7551583085462483
BG007597	BG007597 QV4-GN0250-281100-608-g10 GN0250 Homo sapiens cDNA, mRNA sequence [BG007597]	-1.6961065445395374
LOC648644	PREDICTED: Homo sapiens similar to Aflatoxin B1 aldehyde reductase member 2 (AFB1-AR 1) (Aldoketoreductase 7) (LOC648644), mRNA [XR_018390]	-1.386404148886868
TRPC6	Homo sapiens transient receptor potential cation channel, subfamily C, member 6 (TRPC6), mRNA [NM_004621]	1.5219734660354123
LOC137886	Homo sapiens hypothetical protein LOC137886 (LOC137886), mRNA [NM_001077619]	-1.5106670548332897
AF075063	Homo sapiens full length insert cDNA YP99D02. [AF075063]	1.393052435107395
BF803156	BF803156 CM0-CI0139-011100-675-h03 CI0139 Homo sapiens cDNA, mRNA sequence [BF803156]	-2.1285575331783013
BC014023	Homo sapiens cDNA clone IMAGE:4309177, **** WARNING: chimeric clone ****. [BC014023]	-1.6344761838616502
LOC652890	PREDICTED: Homo sapiens similar to 60S ribosomal protein L7 (LOC652890), mRNA [XR_019544]	-1.5164896723272467
A_24_P33217	Unknown	1.3156724309499204
UBTF	Homo sapiens upstream binding transcription factor, RNA polymerase I (UBTF), transcript variant 2, mRNA [NM_001076683]	-1.4579704356467136
A_32_P23154	Unknown	1.104881231380597
BRUNOL4	Homo sapiens cDNA FLJ34375 fis, clone FEBRA2017533. [AK091694]	1.359267730723223
NFIB	Homo sapiens nuclear factor I/B (NFIB), mRNA [NM_005596]	-1.6694960971003867
AF278760	Homo sapiens clone 1580375, mRNA sequence. [AF278760]	1.3769667046294791
PML	Homo sapiens promyelocytic leukemia (PML), transcript variant 5, mRNA [NM_033244]	1.5400889104472257
FAM120B	PPARgamma constitutive coactivator 1 [Source:RefSeq_peptide;Acc:NP_115824] [ENST00000366751]	-1.3206633924376767
AY090769	Homo sapiens ribosomal protein S18/S6-like mRNA, complete sequence. [AY090769]	-2.060178190567146
DYNC2H1	Homo sapiens dynein, cytoplasmic 2, heavy chain 1, mRNA (cDNA clone IMAGE:5265846), complete cds. [BC037496]	-1.7724937765540691
AK098422	Homo sapiens cDNA FLJ25556 fis, clone JTH02629. [AK098422]	2.143951554300696
AI064892	AI064892 HA0699 Human fetal liver cDNA library Homo sapiens cDNA, mRNA sequence [AI064892]	1.332608000347724
AF119913	Homo sapiens PRO3077 mRNA, complete cds. [AF119913]	1.778912060482407
LRRC8A	Homo sapiens leucine rich repeat containing 8 family, member A (LRRC8A), mRNA [NM_019594]	1.6314770809150947
EMID1	Homo sapiens EMI domain containing 1 (EMID1), mRNA [NM_133455]	-4.2406559724997255
ERGIC3	Homo sapiens ERGIC and golgi 3 (ERGIC3), transcript variant 1, mRNA [NM_198398]	-1.793169606888639
CACNA1A	Homo sapiens calcium channel, voltage-dependent, P/Q type, alpha 1A subunit (CACNA1A), transcript variant 1, mRNA [NM_000068]	1.1485572744024766
MGC20983	Homo sapiens hypothetical protein MGC20983 (MGC20983), mRNA [NM_145045]	-2.1558545080981824
ITGA2	Homo sapiens integrin, alpha 2 (CD49B, alpha 2 subunit of VLA-2 receptor) (ITGA2), mRNA [NM_002203]	2.148784105181052
CCL24	Homo sapiens chemokine (C-C motif) ligand 24 (CCL24), mRNA [NM_002991]	1.4700547227099987
IFNG	Homo sapiens interferon, gamma (IFNG), mRNA [NM_000619]	2.0557324637079737
A_24_P935492	Unknown	1.1309442414038189
NDUFA6	Homo sapiens NADH dehydrogenase (ubiquinone) 1 alpha subcomplex, 6, 14kDa (NDUFA6), nuclear gene encoding mitochondrial protein, mRNA [NM_002490]	1.5737608862925094
AI003989	AI003989 ou03b10.x1 Soares_total_fetus_Nb2HF8_9w Homo sapiens cDNA clone IMAGE:1625179 3', mRNA sequence [AI003989]	1.1826388080944723
A_24_P937677	Unknown	1.188847657599583
EXOC5	Homo sapiens exocyst complex component 5 (EXOC5), mRNA [NM_006544]	-1.434665963946869
BF149382	BF149382 28_15 Human Epidermal Keratinocyte Subtraction Library- Upregulated Transcripts Homo sapiens cDNA similar to thiosulfate sulfurtransferase (TST), mRNA sequence [BF149382]	1.3005882273619374
GNA11	Homo sapiens guanine nucleotide binding protein (G protein), alpha 11 (Gq class) (GNA11), mRNA [NM_002067]	1.4960917286471909
A_24_P937506	Unknown	1.1145028006893358
VCP	Homo sapiens valosin-containing protein (VCP), mRNA [NM_007126]	-1.477410373239262
DENND3	Homo sapiens cDNA FLJ25272 fis, clone STM05694. [AK058001]	1.0829888495619235
THRAP3	Homo sapiens thyroid hormone receptor associated protein 3 (THRAP3), mRNA [NM_005119]	-1.3208012255976815
SDCCAG8	Homo sapiens serologically defined colon cancer antigen 8 (SDCCAG8), mRNA [NM_006642]	1.4273571435364032
AF098968	Homo sapiens familial Mediterranean fever locus region, mRNA sequence. [AF098968]	1.3800628745881984
A_24_P135461	Unknown	1.3600238297823695
ITSN1	Homo sapiens intersectin 1 (SH3 domain protein) (ITSN1), transcript variant 2, mRNA [NM_001001132]	-2.2592355680896223
GPR142	Homo sapiens G protein-coupled receptor 142 (GPR142), mRNA [NM_181790]	1.10401586382827
PI4K2B	Homo sapiens phosphatidylinositol 4-kinase type 2 beta (PI4K2B), mRNA [NM_018323]	1.520002632728305
C3orf59	Homo sapiens chromosome 3 open reading frame 59 (C3orf59), mRNA [NM_178496]	1.4150740669463102
EFHD1	Homo sapiens EF-hand domain family, member D1 (EFHD1), mRNA [NM_025202]	-1.6969637395883463
ATF3	Homo sapiens activating transcription factor 3 (ATF3), transcript variant 4, mRNA [NM_001040619]	1.8608729036295146
SET	Homo sapiens SET translocation (myeloid leukemia-associated) (SET), mRNA [NM_003011]	1.8901147929766544
FLJ36031	Homo sapiens hypothetical protein FLJ36031 (FLJ36031), mRNA [NM_175884]	1.9846629392180424
NTRK2	Homo sapiens neurotrophic tyrosine kinase, receptor, type 2 (NTRK2), transcript variant b, mRNA [NM_001007097]	3.540485751700738
IXL	Homo sapiens intersex-like (Drosophila) (IXL), mRNA [NM_017592]	-1.5382071133497872
C1orf83	Homo sapiens chromosome 1 open reading frame 83 (C1orf83), mRNA [NM_153035]	1.6022458725245123
PEAR1	Novel protein similar to mouse Jedi soluble isoform 736 protein. [Source:Uniprot/SPTREMBL;Acc:Q5VY43] [ENST00000292357]	1.150313982587355
A_24_P552987	Unknown	1.3571943648470315
EFNB3	Homo sapiens ephrin-B3 (EFNB3), mRNA [NM_001406]	1.3389652935339176
SLC7A5	Homo sapiens solute carrier family 7 (cationic amino acid transporter, y+ system), member 5 (SLC7A5), mRNA [NM_003486]	1.398126058524739
OR8D2	Homo sapiens olfactory receptor, family 8, subfamily D, member 2 (OR8D2), mRNA [NM_001002918]	1.0814878910938388
A_24_P928250	Unknown	2.464581925501643
AP1S1	Homo sapiens adaptor-related protein complex 1, sigma 1 subunit (AP1S1), transcript variant 2, mRNA [NM_057089]	1.8061675262508197
COL17A1	Homo sapiens collagen, type XVII, alpha 1 (COL17A1), mRNA [NM_000494]	2.5649509459375377
M6PR	Homo sapiens mannose-6-phosphate receptor (cation dependent) (M6PR), mRNA [NM_002355]	1.4715812474638092
THC2668853	Q416P5_KINRA (Q416P5) Serine--pyruvate transaminase , partial (3%) [THC2668853]	1.3419800313515462
HYDIN	Homo sapiens hydrocephalus inducing homolog (mouse) (HYDIN), transcript variant 1, mRNA [NM_032821]	-2.015310130111356
CORO2A	Coronin-2A (WD repeat-containing protein 2) (IR10). [Source:Uniprot/SWISSPROT;Acc:Q92828] [ENST00000375077]	2.489031053284129
ALG10	Homo sapiens asparagine-linked glycosylation 10 homolog (yeast, alpha-1,2-glucosyltransferase) (ALG10), mRNA [NM_032834]	-1.4123519349565785
MLXIPL	Homo sapiens MLX interacting protein-like (MLXIPL), transcript variant 1, mRNA [NM_032951]	-1.8843702649547847
REST	Homo sapiens RE1-silencing transcription factor (REST), mRNA [NM_005612]	-2.1799017935835705
KIR2DL4	Homo sapiens killer cell immunoglobulin-like receptor, two domains, long cytoplasmic tail, 4 (KIR2DL4), mRNA [NM_002255]	1.1750870899697345
CASP9	Homo sapiens caspase 9, apoptosis-related cysteine peptidase (CASP9), transcript variant alpha, mRNA [NM_001229]	-1.4785971581389228
CSNK1E	Homo sapiens casein kinase 1, epsilon (CSNK1E), transcript variant 1, mRNA [NM_152221]	1.5361024024810266
THC2512961	HSA130978 Ariadne-2 protein (ARI2) {Homo sapiens} (exp=-1; wgp=0; cg=0), partial (18%) [THC2512961]	1.4845497219308732
NUCB2	Homo sapiens cDNA FLJ40079 fis, clone TESTI2001498, highly similar to DNA-BINDING PROTEIN NEFA PRECURSOR. [AK097398]	-1.658243846953936
DSCR6	Homo sapiens Down syndrome critical region gene 6 (DSCR6), mRNA [NM_018962]	-3.486175693117555
LOC399959	Homo sapiens cDNA FLJ11490 fis, clone HEMBA1001918. [AK021552]	-2.575513101541127
MIA	Homo sapiens melanoma inhibitory activity (MIA), mRNA [NM_006533]	-2.074628652006852
PDE11A	Homo sapiens phosphodiesterase 11A (PDE11A), transcript variant 4, mRNA [NM_016953]	-1.6961038917292717
OAZ1	Homo sapiens ornithine decarboxylase antizyme 1 (OAZ1), mRNA [NM_004152]	1.4817930799372023
A_32_P40673	Unknown	2.404542622502489
ASB12	Homo sapiens ankyrin repeat and SOCS box-containing 12 (ASB12), mRNA [NM_130388]	-1.2533687741968935
AK090827	Homo sapiens cDNA FLJ33508 fis, clone BRAMY2005094. [AK090827]	-2.7846736232878353
LOC202319	PREDICTED: Homo sapiens similar to peptidylprolyl isomerase A isoform 1 (LOC202319), mRNA [XR_016130]	1.361139311533261
PRKCDBP	Homo sapiens protein kinase C, delta binding protein (PRKCDBP), mRNA [NM_145040]	2.3302994988722814
A_32_P185530	Unknown	2.5505150288510334
CCND1	Homo sapiens cyclin D1 (CCND1), mRNA [NM_053056]	2.3011982066254904
LMAN2	Homo sapiens lectin, mannose-binding 2 (LMAN2), mRNA [NM_006816]	-1.649149515557884
BX413319	BX413319 Homo sapiens FETAL BRAIN Homo sapiens cDNA clone CS0DF020YD10 3-PRIME, mRNA sequence [BX413319]	1.5951956953566422
EIF2B4	Homo sapiens eukaryotic translation initiation factor 2B, subunit 4 delta, 67kDa (EIF2B4), transcript variant 2, mRNA [NM_001034116]	-1.4947734897877925
ENTPD5	Homo sapiens ectonucleoside triphosphate diphosphohydrolase 5, mRNA (cDNA clone IMAGE:3847878), with apparent retained intron. [BC020966]	-1.2764192421188567
AW269819	AW269819 xv45f09.x1 Soares_NFL_T_GBC_S1 Homo sapiens cDNA clone IMAGE:2816105 3', mRNA sequence [AW269819]	-1.1083761178915468
THC2509244	Unknown	1.7453388101200518
NINJ1	Homo sapiens ninjurin 1 (NINJ1), mRNA [NM_004148]	-1.6617151136409158
UGCGL2	Homo sapiens UDP-glucose ceramide glucosyltransferase-like 2 (UGCGL2), mRNA [NM_020121]	-1.538216782166179
LOC647690	PREDICTED: Homo sapiens similar to tubulin, alpha 1 (LOC647690), mRNA [XR_018167]	1.1649829016027526
ENST00000356555	AL627215 novel zinc finger protein {Mus musculus} (exp=0; wgp=1; cg=0), partial (85%) [THC2498273]	-1.8031824253390523
SMCR5	Homo sapiens Smith-Magenis syndrome chromosome region candidate 5 protein (SMCR5) mRNA, complete cds. [AF467442]	1.824059977151782
ACSS2	Homo sapiens acyl-CoA synthetase short-chain family member 2 (ACSS2), transcript variant 1, mRNA [NM_018677]	-1.9590856448265244
RNF113B	Homo sapiens ring finger protein 113B (RNF113B), mRNA [NM_178861]	1.211622541935003
SLC23A2	Homo sapiens solute carrier family 23 (nucleobase transporters), member 2 (SLC23A2), transcript variant 2, mRNA [NM_203327]	-1.294631909494878
CDA	Homo sapiens cytidine deaminase (CDA), mRNA [NM_001785]	2.014657645122464
EIF1AY	Homo sapiens eukaryotic translation initiation factor 1A, Y-linked (EIF1AY), mRNA [NM_004681]	1.1103294308499194
NUDT16L1	Homo sapiens nudix (nucleoside diphosphate linked moiety X)-type motif 16-like 1 (NUDT16L1), mRNA [NM_032349]	-1.6016576453569915
LOC284570	Homo sapiens, clone IMAGE:4941949, mRNA. [BC040156]	1.2169159161837286
TRIM39	Homo sapiens tripartite motif-containing 39 (TRIM39), transcript variant 1, mRNA [NM_021253]	-1.3392965297815738
LOC84661	Homo sapiens dpy-30-like protein (LOC84661), mRNA [NM_032574]	-1.476160563875328
TDH	Homo sapiens cDNA FLJ25033 fis, clone CBL02720. [AK057762]	-1.213641327753419
SHC4	Homo sapiens SHC (Src homology 2 domain containing) family, member 4 (SHC4), mRNA [NM_203349]	1.6312892027063892
MPP5	Homo sapiens membrane protein, palmitoylated 5 (MAGUK p55 subfamily member 5) (MPP5), mRNA [NM_022474]	-1.8287893106330868
RAD23B	Homo sapiens RAD23 homolog B (S. cerevisiae) (RAD23B), mRNA [NM_002874]	1.4938397622953714
ATF3	Homo sapiens activating transcription factor 3 (ATF3), transcript variant 4, mRNA [NM_001040619]	2.2883442062848838
MST1	Homo sapiens macrophage stimulating 1 (hepatocyte growth factor-like) (MST1), mRNA [NM_020998]	-2.2337878277702385
MYO9A	Homo sapiens myosin IXA (MYO9A), mRNA [NM_006901]	1.4894108762225973
CDH13	Homo sapiens cadherin 13, H-cadherin (heart) (CDH13), mRNA [NM_001257]	2.4659918011971893
LOC642394	Homo sapiens full length insert cDNA clone ZD45B04. [AF086274]	-1.077500909358861
BG989839	BG989839 PM0-HT0913-200101-004-f03 HT0913 Homo sapiens cDNA, mRNA sequence [BG989839]	1.2600620158422424
NR1D1	Homo sapiens nuclear receptor subfamily 1, group D, member 1 (NR1D1), mRNA [NM_021724]	1.5713713555265785
KIAA0586	Homo sapiens KIAA0586 (KIAA0586), mRNA [NM_014749]	-1.3634900820746976
DUSP7	Homo sapiens dual specificity phosphatase 7 (DUSP7), mRNA [NM_001947]	1.2885100627835837
GPR135	Homo sapiens G protein-coupled receptor 135 (GPR135), mRNA [NM_022571]	-1.3350277929220196
C22orf25	Homo sapiens chromosome 22 open reading frame 25 (C22orf25), mRNA [NM_152906]	-1.2230092669606067
UTF1	Homo sapiens undifferentiated embryonic cell transcription factor 1 (UTF1), mRNA [NM_003577]	1.3777561938834963
C4orf16	Homo sapiens chromosome 4 open reading frame 16 (C4orf16), mRNA [NM_018569]	1.3468550328297968
ECH1	Homo sapiens enoyl Coenzyme A hydratase 1, peroxisomal (ECH1), mRNA [NM_001398]	-1.7548753817260871
OR11A1	Homo sapiens olfactory receptor, family 11, subfamily A, member 1 (OR11A1), mRNA [NM_013937]	1.186979656765633
MLXIPL	Homo sapiens MLX interacting protein-like (MLXIPL), transcript variant 1, mRNA [NM_032951]	-2.683119740206334
PITRM1	Homo sapiens pitrilysin metallopeptidase 1 (PITRM1), mRNA [NM_014889]	-1.6288340210880805
AK095564	Homo sapiens cDNA FLJ38245 fis, clone FCBBF2007186. [AK095564]	-1.4965469985200004
FAM62A	Homo sapiens family with sequence similarity 62 (C2 domain containing), member A (FAM62A), mRNA [NM_015292]	-1.5961291009128797
MID1IP1	Homo sapiens MID1 interacting protein 1 (gastrulation specific G12 homolog (zebrafish)) (MID1IP1), mRNA [NM_021242]	1.840184544798781
WDR65	Homo sapiens WD repeat domain 65 (WDR65), mRNA [NM_152498]	1.7165669809517423
RGPD5	Homo sapiens RANBP2-like and GRIP domain containing 5 (RGPD5), transcript variant 1, mRNA [NM_005054]	-1.704354491859177
YOD1	Homo sapiens YOD1 OTU deubiquinating enzyme 1 homolog (S. cerevisiae) (YOD1), mRNA [NM_018566]	1.9213153088639827
KLRC1	Homo sapiens killer cell lectin-like receptor subfamily C, member 1 (KLRC1), transcript variant 1, mRNA [NM_002259]	2.4359912587624395
A_24_P316767	Unknown	-1.43650943450361
MORF4	Homo sapiens mortality factor 4 (MORF4), mRNA [NM_006792]	1.6749431851609813
BM697215	UI-E-DX0-ago-c-07-0-UI.r1 UI-E-DX0 Homo sapiens cDNA clone UI-E-DX0-ago-c-07-0-UI 5', mRNA sequence [BM697215]	1.1899644356446317
A_32_P137149	Unknown	2.054700214844875
A_32_P15706	Unknown	1.1889261140596419
CA945127	CA945127 UI-CF-FN0-aft-e-02-0-UI.s1 UI-CF-FN0 Homo sapiens cDNA clone UI-CF-FN0-aft-e-02-0-UI 3', mRNA sequence [CA945127]	-1.622045773800046
BRE	Homo sapiens brain and reproductive organ-expressed (TNFRSF1A modulator) (BRE), transcript variant 1, mRNA [NM_004899]	-1.6270853401151775
EDG4	Homo sapiens endothelial differentiation, lysophosphatidic acid G-protein-coupled receptor, 4 (EDG4), mRNA [NM_004720]	-1.4142448300126542
FLJ25037	Homo sapiens cDNA FLJ25037 fis, clone CBL03066. [AK057766]	-1.2196587736049322
SCYL2	Homo sapiens SCY1-like 2 (S. cerevisiae) (SCYL2), mRNA [NM_017988]	-1.4150414029362521
TNRC5	Homo sapiens trinucleotide repeat containing 5 (TNRC5), transcript variant 1, mRNA [NM_006586]	-1.5536133190799362
ENST00000383513	PREDICTED: Homo sapiens similar to peptidylprolyl isomerase A isoform 1 (LOC128192), mRNA [XM_060887]	1.315729238844009
SLC44A1	Homo sapiens solute carrier family 44, member 1 (SLC44A1), mRNA [NM_080546]	-1.7289615307398587
NSUN6	Homo sapiens NOL1/NOP2/Sun domain family, member 6 (NSUN6), mRNA [NM_182543]	1.649751581958775
A_32_P98854	Unknown	1.4807425242443903
KIF3B	Homo sapiens kinesin family member 3B (KIF3B), mRNA [NM_004798]	-1.5348941110928052
THC2505541	Q5VV55_HUMAN (Q5VV55) H3 histone, family 3A (H3 histone, family 3B) (H3F3A protein), complete [THC2505541]	1.7934251846279263
CPEB2	Homo sapiens cytoplasmic polyadenylation element binding protein 2 (CPEB2), transcript variant B, mRNA [NM_182485]	1.4658439854513023
GTF2H1	Homo sapiens general transcription factor IIH, polypeptide 1 (62kD subunit) (GTF2H1), mRNA [NM_005316]	1.3402287050902408
IFT52	Homo sapiens intraflagellar transport 52 homolog (Chlamydomonas) (IFT52), mRNA [NM_016004]	-1.5578767923170016
FLJ46385	Homo sapiens FLJ46385 protein (FLJ46385), mRNA [NM_001001675]	-1.496125084731384
A_32_P167577	Unknown	-1.3881177017250246
A_24_P153363	Unknown	1.437270054468649
CD241953	AGENCOURT_14122420 NIH_MGC_187 Homo sapiens cDNA clone IMAGE:30381796 5', mRNA sequence [CD241953]	1.5805151781894102
AA576497	AA576497 nm76b07.s1 NCI_CGAP_Co9 Homo sapiens cDNA clone IMAGE:1074133 3' similar to gb:M96956 EPIDERMAL GROWTH FACTOR-LIKE CRIPTO PROTEIN (HUMAN);, mRNA sequence [AA576497]	1.1567558506113482
ZDHHC7	Homo sapiens zinc finger, DHHC-type containing 7 (ZDHHC7), mRNA [NM_017740]	1.533739933415961
AK023040	Homo sapiens cDNA FLJ12978 fis, clone NT2RP2006321. [AK023040]	-1.5290396973920986
OBFC2B	Homo sapiens oligonucleotide/oligosaccharide-binding fold containing 2B (OBFC2B), mRNA [NM_024068]	-1.5083404639229092
KIR2DS2	Homo sapiens killer cell immunoglobulin-like receptor, two domains, short cytoplasmic tail, 2 (KIR2DS2), mRNA [NM_012312]	1.3596614663908477
BF822111	BF822111 CM3-RT0011-051200-531-f10 RT0011 Homo sapiens cDNA, mRNA sequence [BF822111]	-1.8849963408748227
CAMK2N1	Homo sapiens calcium/calmodulin-dependent protein kinase II inhibitor 1 (CAMK2N1), mRNA [NM_018584]	4.855804017385325
SNX17	Homo sapiens sorting nexin 17 (SNX17), mRNA [NM_014748]	-1.6245969706297791
SLC4A3	Homo sapiens solute carrier family 4, anion exchanger, member 3 (SLC4A3), transcript variant 1, mRNA [NM_005070]	-2.29758723015615
SYNCRIP	Homo sapiens synaptotagmin binding, cytoplasmic RNA interacting protein (SYNCRIP), mRNA [NM_006372]	-1.4953588419315746
KIAA0020	Homo sapiens KIAA0020 (KIAA0020), mRNA [NM_014878]	1.4181317071294308
PEX19	Homo sapiens peroxisomal biogenesis factor 19 (PEX19), mRNA [NM_002857]	-1.5552811096229424
ZNF447	Homo sapiens zinc finger protein 447 (ZNF447), mRNA [NM_023926]	-1.3520899227513037
THC2688911	Unknown	1.349191600981269
ZDHHC13	Homo sapiens zinc finger, DHHC-type containing 13 (ZDHHC13), transcript variant 1, mRNA [NM_019028]	1.5961279045054553
FLJ11903	Homo sapiens cDNA FLJ11903 fis, clone HEMBB1000030. [AK021965]	1.5661861431564192
NFIB	Homo sapiens nuclear factor I/B (NFIB), mRNA [NM_005596]	-2.653137661965341
EIF4G3	Homo sapiens eukaryotic translation initiation factor 4 gamma, 3 (EIF4G3), mRNA [NM_003760]	-1.3746170749967834
PDPK1	Homo sapiens 3-phosphoinositide dependent protein kinase-1 (PDPK1), transcript variant 1, mRNA [NM_002613]	1.3615856671461355
LOC642032	Homo sapiens hypothetical protein LOC642032, mRNA (cDNA clone IMAGE:5588965), partial cds. [BC035659]	-1.1796259925208072
C21orf122	Homo sapiens chromosome 21 open reading frame 122, mRNA (cDNA clone MGC:10960 IMAGE:3633193), complete cds. [BC004343]	-1.7280242236227448
EGFL11	Homo sapiens EGF-like-domain, multiple 11 (EGFL11), mRNA [NM_198283]	1.4307520047146218
NANOS1	Homo sapiens nanos homolog 1 (Drosophila) (NANOS1), transcript variant 1, mRNA [NM_199461]	-2.4860731159743916
OSBPL11	Homo sapiens oxysterol binding protein-like 11 (OSBPL11), mRNA [NM_022776]	1.6736251488162226
A_24_P161393	Unknown	1.2438827198393692
EREG	Homo sapiens epiregulin (EREG), mRNA [NM_001432]	1.3561850762076055
TP53I11	Homo sapiens Pig11 (PIG11) mRNA, complete cds. [AF010315]	2.1052946919026447
LOC126147	Homo sapiens hypothetical protein BC018697 (LOC126147), mRNA [NM_145807]	2.497456483769266
A_24_P856176	Unknown	-1.5286238839287958
SLC35C2	Homo sapiens solute carrier family 35, member C2 (SLC35C2), transcript variant 1, mRNA [NM_173179]	-1.4486755938634046
ACTR1A	Homo sapiens ARP1 actin-related protein 1 homolog A, centractin alpha (yeast) (ACTR1A), mRNA [NM_005736]	-1.4466580814645225
SMAP1	Homo sapiens stromal membrane-associated protein 1 (SMAP1), transcript variant 1, mRNA [NM_001044305]	-1.510903341780113
LOC400879	Homo sapiens cDNA clone IMAGE:5270501. [BC041856]	-2.9722658795374617
OSBPL11	Homo sapiens oxysterol binding protein-like 11 (OSBPL11), mRNA [NM_022776]	1.4057132230687692
C12orf40	Homo sapiens chromosome 12 open reading frame 40 (C12orf40), mRNA [NM_001031748]	1.0887582964982812
A_24_P913249	Unknown	1.1857004458731297
BQ050540	AGENCOURT_6808794 NIH_MGC_71 Homo sapiens cDNA clone IMAGE:5784515 5', mRNA sequence [BQ050540]	-1.6205381846588995
INHBC	Homo sapiens inhibin, beta C (INHBC), mRNA [NM_005538]	1.16142018061131
UGP2	Homo sapiens UDP-glucose pyrophosphorylase 2 (UGP2), transcript variant 1, mRNA [NM_006759]	-1.3054963589629707
AK074776	Homo sapiens cDNA FLJ90295 fis, clone NT2RP2000240. [AK074776]	-1.931778616503565
DTX3L	Homo sapiens deltex 3-like (Drosophila) (DTX3L), mRNA [NM_138287]	1.673435626864525
ZNF179	Homo sapiens zinc finger protein 179 (ZNF179), mRNA [NM_007148]	3.7033874333514096
C2orf24	Homo sapiens chromosome 2 open reading frame 24 (C2orf24), mRNA [NM_015680]	-1.3327579195510464
RBPSUH	Homo sapiens recombining binding protein suppressor of hairless (Drosophila) (RBPSUH), transcript variant 4, mRNA [NM_203284]	1.3676795008616414
TM4SF20	Homo sapiens transmembrane 4 L six family member 20 (TM4SF20), mRNA [NM_024795]	-1.1281716928129837
GBP2	Interferon-induced guanylate-binding protein 2 (GTP-binding protein 2) (Guanine nucleotide-binding protein 2) (GBP-2) (HuGBP-2). [Source:Uniprot/SWISSPROT;Acc:P32456] [ENST00000294663]	2.2264396114478022
HIST1H2AB	Homo sapiens histone cluster 1, H2ab (HIST1H2AB), mRNA [NM_003513]	1.5344321112344097
ASH1L	Homo sapiens ash1 (absent, small, or homeotic)-like (Drosophila) (ASH1L), mRNA [NM_018489]	-1.1826914040761056
APOBEC3A	Homo sapiens apolipoprotein B mRNA editing enzyme, catalytic polypeptide-like 3A (APOBEC3A), mRNA [NM_145699]	2.786341401175979
RTN4RL1	Homo sapiens reticulon 4 receptor-like 1 (RTN4RL1), mRNA [NM_178568]	1.2027003906663865
TSPYL3	Homo sapiens TSPY-like 3 (pseudogene) (TSPYL3) on chromosome 20 [NR_002781]	-1.1759511265134392
A_32_P11425	Unknown	1.5110124961964817
RLTPR	Homo sapiens mRNA for FLJ00330 protein. [AK090421]	1.3270545678750625
A_24_P933027	Unknown	1.1673927980670418
CTRB2	Homo sapiens chymotrypsinogen B2 (CTRB2), mRNA [NM_001025200]	1.2603455026305315
BC031314	Homo sapiens cDNA clone IMAGE:5276765. [BC031314]	-2.3284166231936014
TNC	Homo sapiens tenascin C (hexabrachion) (TNC), mRNA [NM_002160]	3.9634398930932133
CDC42EP1	Homo sapiens CDC42 effector protein (Rho GTPase binding) 1 (CDC42EP1), transcript variant 2, mRNA [NM_007061]	1.445958499591768
LOC130951	Homo sapiens hypothetical protein BC014602 (LOC130951), mRNA [NM_138804]	-1.8562781348381088
ACTB	Homo sapiens actin, beta (ACTB), mRNA [NM_001101]	1.34884614702139
A_23_P2180	Unknown	1.0983866942266949
AI698357	tx64a04.x1 NCI_CGAP_Ut1 Homo sapiens cDNA clone IMAGE:2274318 3', mRNA sequence [AI698357]	-1.732864978001512
A_24_P918875	Unknown	1.8633247662592167
KLHL3	Homo sapiens kelch-like 3 (Drosophila) (KLHL3), mRNA [NM_017415]	-1.1290508634507108
BC018676	Homo sapiens, clone IMAGE:4337652, mRNA. [BC018676]	-1.293212878746559
HN1	Homo sapiens hematological and neurological expressed 1 (HN1), transcript variant 3, mRNA [NM_001002033]	1.7839311030828404
DNAJC7	Homo sapiens DnaJ (Hsp40) homolog, subfamily C, member 7 (DNAJC7), mRNA [NM_003315]	1.519466642587536
SCG5	Homo sapiens secretogranin V (7B2 protein) (SCG5), mRNA [NM_003020]	2.868352042834177
FLJ36492	Homo sapiens cDNA FLJ36492 fis, clone THYMU2018455. [AK093811]	2.206296572921004
LYRM1	Homo sapiens LYR motif containing 1 (LYRM1), mRNA [NM_020424]	1.550536804406885
UBL4B	Homo sapiens ubiquitin-like 4B (UBL4B), mRNA [NM_203412]	1.2901293671624234
EGLN2	Homo sapiens egl nine homolog 2 (C. elegans) (EGLN2), transcript variant 3, mRNA [NM_080732]	-1.7526339657546866
A_32_P68516	Unknown	1.2941273537744524
LHFPL5	Homo sapiens lipoma HMGIC fusion partner-like 5 (LHFPL5), mRNA [NM_182548]	1.1999955288408324
RPUSD2	Homo sapiens RNA pseudouridylate synthase domain containing 2 (RPUSD2), mRNA [NM_152260]	1.2684350773818596
GPR137	Homo sapiens G protein-coupled receptor 137 (GPR137), mRNA [NM_020155]	-1.4146339721320427
UBE2D1	Homo sapiens ubiquitin-conjugating enzyme E2D 1 (UBC4/5 homolog, yeast) (UBE2D1), mRNA [NM_003338]	1.4283991235802769
PDGFRA	Homo sapiens platelet-derived growth factor receptor, alpha polypeptide, mRNA (cDNA clone IMAGE:4043984), complete cds. [BC015186]	1.2272008286737917
PFKFB2	Homo sapiens 6-phosphofructo-2-kinase/fructose-2,6-biphosphatase 2 (PFKFB2), transcript variant 1, mRNA [NM_006212]	1.4458423024498877
AP1S1	Homo sapiens adaptor-related protein complex 1, sigma 1 subunit (AP1S1), transcript variant 1, mRNA [NM_001283]	1.5167941628792518
LCE2C	Homo sapiens late cornified envelope 2C (LCE2C), mRNA [NM_178429]	1.4162517650520063
DLEU7	Homo sapiens deleted in lymphocytic leukemia 7 (DLEU7) mRNA, complete cds. [AY357595]	2.816753249418909
PSME3	Homo sapiens proteasome (prosome, macropain) activator subunit 3 (PA28 gamma; Ki) (PSME3), transcript variant 2, mRNA [NM_176863]	1.425623747171961
INA	Homo sapiens internexin neuronal intermediate filament protein, alpha (INA), mRNA [NM_032727]	3.5316101699397144
ENST00000355049	similar to peptidylprolyl isomerase A isoform 1 (LOC126170), mRNA [Source:RefSeq_dna;Acc:XR_016157] [ENST00000355049]	1.2485615663447984
THC2636164	ALU8_HUMAN (P39195) Alu subfamily SX sequence contamination warning entry, partial (6%) [THC2636164]	1.470630095549695
A_23_P45712	Unknown	1.2962646989265678
ZNF618	Homo sapiens zinc finger protein 618 (ZNF618), mRNA [NM_133374]	-1.226532952417369
USP28	Homo sapiens ubiquitin specific peptidase 28 (USP28), mRNA [NM_020886]	-1.4488700480834478
PTPRR	Homo sapiens protein tyrosine phosphatase, receptor type, R (PTPRR), transcript variant 1, mRNA [NM_002849]	2.5049115653041536
LOC389833	Homo sapiens similar to hypothetical protein MGC27019 (LOC389833), mRNA [NM_001033515]	-1.8751580592414805
CCND1	Homo sapiens cyclin D1 (CCND1), mRNA [NM_053056]	2.9437206567813172
GNA11	Homo sapiens GTP-binding protein alpha 11 (GA11) mRNA, partial cds. [L40630]	1.4812575194791058
ENST00000369746	UBCH10 binding protein with a hect-like domain [Source:RefSeq_peptide;Acc:NP_944602] [ENST00000369746]	1.2112793576045433
EIF4B	Homo sapiens eukaryotic translation initiation factor 4B (EIF4B), mRNA [NM_001417]	-1.4073108592042674
BC033528	Homo sapiens cDNA clone IMAGE:4822684. [BC033528]	1.3970012493989163
MXD1	Homo sapiens MAX dimerization protein 1 (MXD1), mRNA [NM_002357]	2.038386383691198
ZNF446	Homo sapiens zinc finger protein 446 (ZNF446), mRNA [NM_017908]	1.355394152216481
THC2659198	Unknown	1.1052898298720024
LRRN6D	Homo sapiens leucine rich repeat neuronal 6D (LRRN6D), mRNA [NM_001004432]	1.1301817641295877
AU148207	AU148207 AU148207 MAMMA1 Homo sapiens cDNA clone MAMMA1002894 3', mRNA sequence [AU148207]	-1.094927325556314
LOC732177	PREDICTED: Homo sapiens similar to peptidylprolyl isomerase A isoform 1 (LOC732177), mRNA [XR_015750]	1.2855330278805612
ZNF438	Homo sapiens zinc finger protein 438 (ZNF438), mRNA [NM_182755]	1.2197181740020877
RALY	Homo sapiens RNA binding protein, autoantigenic (hnRNP-associated with lethal yellow homolog (mouse)) (RALY), transcript variant 1, mRNA [NM_016732]	-1.4908957449529976
SEC63	Homo sapiens SEC63 homolog (S. cerevisiae) (SEC63), mRNA [NM_007214]	-1.4545931660505094
B4GALT7	Homo sapiens xylosylprotein beta 1,4-galactosyltransferase, polypeptide 7 (galactosyltransferase I) (B4GALT7), mRNA [NM_007255]	-1.3958883190883435
HCRT	Homo sapiens hypocretin (orexin) neuropeptide precursor (HCRT), mRNA [NM_001524]	1.2741019575913635
EFHD1	Homo sapiens EF-hand domain family, member D1 (EFHD1), mRNA [NM_025202]	-2.593532560510611
RPL32P3	Homo sapiens ribosomal protein L32 pseudogene 3 (RPL32P3) on chromosome 3 [NR_003111]	1.1494116268138486
UMPS	Homo sapiens uridine monophosphate synthetase (orotate phosphoribosyl transferase and orotidine-5'-decarboxylase) (UMPS), mRNA [NM_000373]	1.4786929820305788
PRPF40B	Homo sapiens PRP40 pre-mRNA processing factor 40 homolog B (S. cerevisiae) (PRPF40B), transcript variant 1, mRNA [NM_001031698]	-1.5927241436260666
PB1	Homo sapiens polybromo 1 (PB1), transcript variant 2, mRNA [NM_018313]	-1.485307278826885
MGMT	Homo sapiens O-6-methylguanine-DNA methyltransferase (MGMT), mRNA [NM_002412]	-1.7858246884749933
LOC652254	PREDICTED: Homo sapiens similar to 60S ribosomal protein L8 (LOC652254), mRNA [XR_019518]	-1.4546625530762893
IGSF4C	Homo sapiens immunoglobulin superfamily, member 4C (IGSF4C), mRNA [NM_145296]	-1.329415808483474
C8orf75	Homo sapiens cDNA clone IMAGE:4544942, partial cds. [BC014230]	1.0832516853506018
LOC729060	PREDICTED: Homo sapiens similar to High mobility group protein B1 (High mobility group protein 1) (HMG-1) (Amphoterin) (Heparin-binding protein p30) (LOC729060), mRNA [XR_015864]	1.32526137950581
TXNDC1	Homo sapiens thioredoxin domain containing 1 (TXNDC1), mRNA [NM_030755]	1.359463394787513
HNRPA3	Homo sapiens heterogeneous nuclear ribonucleoprotein A3 (HNRPA3), mRNA [NM_194247]	-1.7603208441753861
PDZRN3	Homo sapiens PDZ domain containing RING finger 3 (PDZRN3), mRNA [NM_015009]	2.1982620653225196
THC2671245	Unknown	1.1490738557272182
BQ438133	AGENCOURT_7858573 NIH_MGC_71 Homo sapiens cDNA clone IMAGE:6175090 5', mRNA sequence [BQ438133]	-1.3178292277358095
AK130644	Homo sapiens cDNA FLJ27134 fis, clone SPL08315. [AK130644]	2.574157858571302
ZSCAN1	Homo sapiens zinc finger and SCAN domain containing 1 (ZSCAN1), mRNA [NM_182572]	1.1302484540265716
ENST00000382343	Homo sapiens cDNA clone IMAGE:8144118. [BC105115]	1.096854907918171
KRTAP2-4	Homo sapiens keratin associated protein 2-4 (KRTAP2-4), mRNA [NM_033184]	1.323432780829285
MST1R	Homo sapiens macrophage stimulating 1 receptor (c-met-related tyrosine kinase) (MST1R), mRNA [NM_002447]	3.527912251861325
LOC728923	Homo sapiens cDNA clone IMAGE:5286843. [BC036622]	1.6835410950344842
TEX261	Homo sapiens testis expressed sequence 261 (TEX261), mRNA [NM_144582]	-1.2383494321437418
CAV2	Homo sapiens caveolin 2 (CAV2), transcript variant 1, mRNA [NM_001233]	1.5302948840608686
CR592082	full-length cDNA clone CS0DE014YD07 of Placenta of Homo sapiens (human). [CR592082]	1.2512578578618774
FLJ10324	Homo sapiens mRNA for KIAA1849 protein, partial cds. [AB058752]	-1.1267066382732855
LOC650031	PREDICTED: Homo sapiens similar to peptidylprolyl isomerase A isoform 1 (LOC650031), mRNA [XR_018815]	1.287558748146593
RP6-166C19.1	Homo sapiens hypothetical protein LOC255313 (LOC255313), mRNA [NM_173571]	-1.091268749425573
LOC647502	PREDICTED: Homo sapiens similar to angiogenic factor VG5Q (LOC647502), mRNA [XR_018142]	-1.2090868755984747
CCDC107	Homo sapiens coiled-coil domain containing 107 (CCDC107), mRNA [NM_174923]	-1.3553652736449038
PLEKHM1	Homo sapiens pleckstrin homology domain containing, family M (with RUN domain) member 1 (PLEKHM1), mRNA [NM_014798]	1.671968335116582
QRSL1	glutaminyl-tRNA synthase (glutamine-hydrolyzing)-like 1 [Source:RefSeq_peptide;Acc:NP_060762] [ENST00000369046]	-1.2517213195986674
THC2654381	Unknown	-1.5900266810552228
WDR23	Homo sapiens WD repeat domain 23 (WDR23), transcript variant 1, mRNA [NM_025230]	-1.5654064049111622
UVRAG	Homo sapiens UV radiation resistance associated gene (UVRAG), mRNA [NM_003369]	-1.4498097362274773
HSPA1A	Homo sapiens heat shock 70kDa protein 1A (HSPA1A), mRNA [NM_005345]	3.4170930151673247
B4GALT2	Homo sapiens cDNA clone IMAGE:3347310, containing frame-shift errors. [BC002431]	1.660181084904747
LOC644728	PREDICTED: Homo sapiens similar to Glyceraldehyde-3-phosphate dehydrogenase (GAPDH) (38 kDa BFA-dependent ADP-ribosylation substrate) (BARS-38) (LOC644728), mRNA [XR_018251]	1.8688753551347284
UGCGL1	Homo sapiens UDP-glucose ceramide glucosyltransferase-like 1 (UGCGL1), transcript variant 2, mRNA [NM_001025777]	-1.3316053244687858
THC2684446	Unknown	1.1275184505905778
CDK5R2	Homo sapiens cyclin-dependent kinase 5, regulatory subunit 2 (p39) (CDK5R2), mRNA [NM_003936]	1.2572503091924156
TRIM34	Homo sapiens tripartite motif-containing 34 (TRIM34), transcript variant 3, mRNA [NM_130390]	1.7350059316601192
AL834342	Homo sapiens mRNA; cDNA DKFZp761P2314 (from clone DKFZp761P2314). [AL834342]	1.8339419227054254
ZDHHC2	Homo sapiens zinc finger, DHHC-type containing 2 (ZDHHC2), mRNA [NM_016353]	-2.5098987562786013
NGFB	Homo sapiens nerve growth factor, beta polypeptide (NGFB), mRNA [NM_002506]	1.3052462686940616
VGF	Homo sapiens VGF nerve growth factor inducible (VGF), mRNA [NM_003378]	1.7359459140997349
MGC11332	Homo sapiens hypothetical protein MGC11332 (MGC11332), mRNA [NM_032718]	-1.5818195250267881
THC2768957	O96288_PLAF7 (O96288) Rifin, partial (5%) [THC2768957]	1.1277751997768117
DAD1	Homo sapiens defender against cell death 1 (DAD1), mRNA [NM_001344]	-1.3217043877758563
RWDD2	Homo sapiens RWD domain containing 2 (RWDD2), mRNA [NM_033411]	-1.3689580078961172
A_23_P151376	Unknown	-1.3362199551708067
THC2722205	Q8R1D2_MOUSE (Q8R1D2) Ccdc64 protein (Fragment), partial (27%) [THC2722205]	1.0774577131022856
ZFP28	Homo sapiens zinc finger protein 28 homolog (mouse) (ZFP28), mRNA [NM_020828]	1.2471628306334388
C14orf46	Homo sapiens chromosome 14 open reading frame 46, mRNA (cDNA clone IMAGE:3893542), partial cds. [BC009539]	-1.4071115225824278
C20orf135	Homo sapiens chromosome 20 open reading frame 135 (C20orf135), mRNA [NM_080622]	1.1919383448692553
A_24_P934704	Unknown	1.1978607679110225
SYCP1	Homo sapiens synaptonemal complex protein 1 (SYCP1), mRNA [NM_003176]	1.200990867522101
THC2577566	Unknown	1.574559952434393
ATP6V1F	Homo sapiens ATPase, H+ transporting, lysosomal 14kDa, V1 subunit F (ATP6V1F), mRNA [NM_004231]	1.309396745328072
A_24_P187340	Unknown	1.0824335850146656
SLC22A15	Homo sapiens solute carrier family 22 (organic cation transporter), member 15 (SLC22A15), mRNA [NM_018420]	2.480622143779052
RHPN1	Homo sapiens rhophilin, Rho GTPase binding protein 1 (RHPN1), mRNA [NM_052924]	-2.0844679422902805
CORO1C	Homo sapiens coronin, actin binding protein, 1C (CORO1C), mRNA [NM_014325]	1.6236897248465456
AFAP	Homo sapiens actin filament associated protein (AFAP), transcript variant 1, mRNA [NM_021638]	1.7655913743334677
THC2725746	Unknown	1.1197078940645113
DLX3	Homo sapiens distal-less homeobox 3 (DLX3), mRNA [NM_005220]	1.1915779388324923
CCK	Homo sapiens cholecystokinin (CCK), mRNA [NM_000729]	3.973905461073247
A_23_P16496	Unknown	1.6573714940013058
ST8SIA5	Homo sapiens ST8 alpha-N-acetyl-neuraminide alpha-2,8-sialyltransferase 5 (ST8SIA5), mRNA [NM_013305]	-2.190249137688408
A_23_P136392	Unknown	1.1818379385962294
MED10	Homo sapiens mediator of RNA polymerase II transcription, subunit 10 homolog (NUT2, S. cerevisiae) (MED10), mRNA [NM_032286]	1.3545552924763578
GABRG2	Homo sapiens gamma-aminobutyric acid (GABA) A receptor, gamma 2 (GABRG2), transcript variant 2, mRNA [NM_000816]	1.4966861214223575
MMP28	Homo sapiens matrix metallopeptidase 28 (MMP28), transcript variant 3, mRNA [NM_001032278]	1.4433289685132573
ALDH1L1	Homo sapiens mRNA; cDNA DKFZp434O2417 (from clone DKFZp434O2417); partial cds. [AL133015]	1.175107428490313
TBRG1	Homo sapiens transforming growth factor beta regulator 1 (TBRG1), mRNA [NM_032811]	-1.5147970231852441
KIAA0802	Homo sapiens KIAA0802, mRNA (cDNA clone MGC:39663 IMAGE:5268201), complete cds. [BC040542]	1.5548096880727371
METT10D	Homo sapiens methyltransferase 10 domain containing (METT10D), mRNA [NM_024086]	1.2040189765413456
KIAA0999	Homo sapiens KIAA0999 protein (KIAA0999), mRNA [NM_025164]	-1.4518690432652417
C22orf35	Homo sapiens cDNA FLJ25887 fis, clone CBR02996. [AK098753]	4.546227518101419
GNG8	Homo sapiens guanine nucleotide binding protein (G protein), gamma 8 (GNG8), mRNA [NM_033258]	1.349924809741735
MAF1	Homo sapiens MAF1 homolog (S. cerevisiae) (MAF1), mRNA [NM_032272]	-1.4796824866953218
ITGA2	Homo sapiens integrin, alpha 2 (CD49B, alpha 2 subunit of VLA-2 receptor) (ITGA2), mRNA [NM_002203]	1.885570363005154
ENST00000360548	AL582488 Homo sapiens B CELLS (RAMOS CELL LINE) COT 25-NORMALIZED Homo sapiens cDNA clone CS0DL001YC23 3-PRIME, mRNA sequence [AL582488]	-1.2506356251666038
NRBP2	Homo sapiens nuclear receptor binding protein 2 (NRBP2), mRNA [NM_178564]	-1.5592582788903313
PTGER3	Homo sapiens prostaglandin E receptor 3 (subtype EP3) (PTGER3), transcript variant 5, mRNA [NM_198715]	1.1464934463543253
SLC16A6	Homo sapiens solute carrier family 16, member 6 (monocarboxylic acid transporter 7) (SLC16A6), mRNA [NM_004694]	1.5409884430482794
D55639	Human monocyte PABL (pseudoautosomal boundary-like sequence) mRNA, clone Mo1. [D55639]	1.1276785883485405
A_24_P367397	Unknown	1.8468041868980214
AA846667	AA846667 aj98f02.s1 Soares_parathyroid_tumor_NbHPA Homo sapiens cDNA clone IMAGE:1404507 3', mRNA sequence [AA846667]	-1.548595197070561
FAM82C	Homo sapiens family with sequence similarity 82, member C (FAM82C), mRNA [NM_018145]	1.4441273394521572
AA242987	AA242987 zr66a03.s1 Soares_NhHMPu_S1 Homo sapiens cDNA clone IMAGE:668332 3', mRNA sequence [AA242987]	1.1659536548118348
C6orf85	Homo sapiens chromosome 6 open reading frame 85 (C6orf85), mRNA [NM_021945]	1.634786229685053
UFM1	Homo sapiens ubiquitin-fold modifier 1 (UFM1), mRNA [NM_016617]	-1.2072559025090364
CK824959	CK824959 ig39c06.y5 HR85 islet Homo sapiens cDNA clone IMAGE:5593714 5' similar to TR:Q9W0C7 Q9W0C7 CG13926 PROTEIN. ;, mRNA sequence [CK824959]	1.2990098844329019
A_32_P22989	Unknown	1.7809313048015978
P2RXL1	Homo sapiens purinergic receptor P2X-like 1, orphan receptor (P2RXL1), mRNA [NM_005446]	-1.1174383903690432
A_24_P249187	Unknown	1.3711031098053512
FLJ35348	Homo sapiens FLJ35348, mRNA (cDNA clone IMAGE:5398136), partial cds. [BC065204]	-1.503589994747101
B3GNT6	Homo sapiens UDP-GlcNAc:betaGal beta-1,3-N-acetylglucosaminyltransferase 6 (core 3 synthase) (B3GNT6), mRNA [NM_138706]	1.2080793904266793
ARMC2	Homo sapiens armadillo repeat containing 2 (ARMC2), mRNA [NM_032131]	-1.2938063724723277
THC2710780	Unknown	1.1492066271209929
PPIAL4	Homo sapiens peptidylprolyl isomerase A (cyclophilin A)-like 4 (PPIAL4), mRNA [NM_178230]	1.297708478099746
EIF2C2	Homo sapiens eukaryotic translation initiation factor 2C, 2 (EIF2C2), mRNA [NM_012154]	-1.551644030038987
PRPF6	Homo sapiens PRP6 pre-mRNA processing factor 6 homolog (S. cerevisiae) (PRPF6), mRNA [NM_012469]	-1.4043740390804593
LOC339260	Homo sapiens cDNA clone IMAGE:5494257, partial cds. [BC041488]	1.0955354723208417
CAV2	Homo sapiens caveolin 2 (CAV2), transcript variant 1, mRNA [NM_001233]	2.2411110638759753
BCORL2	Homo sapiens BCL6 co-repressor-like 2 (BCORL2) on chromosome Y [NR_002923]	1.1566025536626194
A_24_P101879	Unknown	1.3008915040625064
HIST1H3G	Homo sapiens histone cluster 1, H3g, mRNA (cDNA clone MGC:20474 IMAGE:4563941), complete cds. [BC012185]	1.2584130273792111
RAD21	Homo sapiens RAD21 homolog (S. pombe) (RAD21), mRNA [NM_006265]	-1.42654531485078
FLJ36031	Homo sapiens hypothetical protein FLJ36031 (FLJ36031), mRNA [NM_175884]	1.5302660858845538
HCG8	Homo sapiens clone DNA165054 PAMP6501 (UNQ6501) mRNA, complete cds. [AY358246]	1.1755504551558988
THC2505910	Q98D23_RHILO (Q98D23) Transcriptional activator; glycine cleavage system transcription activator; GcvA, partial (5%) [THC2505910]	-1.7058383499914114
SFRS2B	Homo sapiens splicing factor, arginine/serine-rich 2B (SFRS2B), mRNA [NM_032102]	1.439164874828816
LOC162427	Homo sapiens hypothetical protein LOC162427 (LOC162427), mRNA [NM_178126]	1.2391050534354162
AF116677	Homo sapiens PRO1966 mRNA, complete cds. [AF116677]	1.2909911086705146
SETD7	Homo sapiens SET domain containing (lysine methyltransferase) 7 (SETD7), mRNA [NM_030648]	1.9221893938655739
RBP4	Homo sapiens retinol binding protein 4, plasma (RBP4), mRNA [NM_006744]	-4.167849716512924
KIAA1656	Homo sapiens mRNA for KIAA1656 protein, partial cds. [AB051443]	-1.2932641676148469
A_24_P874007	Unknown	1.125400707121056
ZNF335	Homo sapiens zinc finger protein 335 (ZNF335), mRNA [NM_022095]	-1.4687896366446862
LOC731262	PREDICTED: Homo sapiens hypothetical protein LOC731262 (LOC731262), mRNA [XR_015423]	1.454467063905775
AF136408	Homo sapiens unknown mRNA. [AF136408]	-1.565530626339315
CALD1	Homo sapiens cDNA FLJ12160 fis, clone MAMMA1000567. [AK022222]	1.1876512192793918
AW138098	UI-H-BI1-abw-g-06-0-UI.s1 NCI_CGAP_Sub3 Homo sapiens cDNA clone IMAGE:2713522 3', mRNA sequence [AW138098]	1.126897880463182
C22orf29	Homo sapiens chromosome 22 open reading frame 29 (C22orf29), mRNA [NM_024627]	-1.5606576442525
LOC652261	PREDICTED: Homo sapiens similar to 60S ribosomal protein L14 (CAG-ISL 7) (LOC652261), mRNA [XR_019464]	1.5563562288255588
LMOD1	Homo sapiens leiomodin 1 (smooth muscle) (LMOD1), mRNA [NM_012134]	1.9580081026538079
REPS1	Homo sapiens RALBP1 associated Eps domain containing 1 (REPS1), mRNA [NM_031922]	-1.3707693346618572
CHD1	Homo sapiens chromodomain helicase DNA binding protein 1 (CHD1), mRNA [NM_001270]	1.413547949396072
A_24_P937796	Unknown	1.1084244854580596
TSNAXIP1	Homo sapiens translin-associated factor X interacting protein 1 (TSNAXIP1), mRNA [NM_018430]	-1.664035884276711
TBX19	Homo sapiens T-box 19 (TBX19), mRNA [NM_005149]	-1.529003026511238
LOC440983	Homo sapiens hypothetical gene supported by BC066916, mRNA (cDNA clone IMAGE:4838452). [BC066916]	-1.2731284132371448
RABEPK	Homo sapiens Rab9 effector protein with kelch motifs (RABEPK), mRNA [NM_005833]	1.3618475449284684
OBSCN	Homo sapiens obscurin, cytoskeletal calmodulin and titin-interacting RhoGEF (OBSCN), mRNA [NM_052843]	-1.8397032220935547
FAM106A	Homo sapiens cDNA FLJ11800 fis, clone HEMBA1006252. [AK021862]	1.38436066928201
PITPNB	Homo sapiens phosphatidylinositol transfer protein, beta (PITPNB), mRNA [NM_012399]	1.3597381382150617
EREG	Homo sapiens epiregulin (EREG), mRNA [NM_001432]	2.7744527251812228
AK026195	Homo sapiens cDNA: FLJ22542 fis, clone HSI00196. [AK026195]	1.4158272060550825
TRMT5	Homo sapiens TRM5 tRNA methyltransferase 5 homolog (S. cerevisiae) (TRMT5), mRNA [NM_020810]	-1.4126345697539022
VPS41	Homo sapiens mRNA; cDNA DKFZp686I08170 (from clone DKFZp686I08170). [BX648347]	1.4049119591993284
TRIM34	Homo sapiens tripartite motif-containing 34 (TRIM34), transcript variant 4, mRNA [NM_001003827]	1.428675711091629
IL17RD	Homo sapiens interleukin 17 receptor D (IL17RD), mRNA [NM_017563]	-2.510049779150358
CCDC62	Homo sapiens coiled-coil domain containing 62 (CCDC62), transcript variant 1, mRNA [NM_032573]	1.3164693166850931
KCNIP4	Homo sapiens Kv channel interacting protein 4 (KCNIP4), transcript variant 5, mRNA [NM_001035003]	1.3026901105524282
KLHL2	Homo sapiens kelch-like 2, Mayven (Drosophila) (KLHL2), mRNA [NM_007246]	1.799712379461934
LOC260339	Homo sapiens processed pseudogene mtTFA 3 (LOC260339) on chromosome 6 [NR_001286]	1.1172675436456527
CBL	Homo sapiens Cas-Br-M (murine) ecotropic retroviral transforming sequence (CBL), mRNA [NM_005188]	-1.172873369757362
SLCO3A1	Homo sapiens solute carrier organic anion transporter family, member 3A1 (SLCO3A1), mRNA [NM_013272]	1.7944732573877216
ANKRD43	Homo sapiens ankyrin repeat domain 43 (ANKRD43), mRNA [NM_175873]	-1.5603596358371856
PDGFRB	Homo sapiens platelet-derived growth factor receptor, beta polypeptide (PDGFRB), mRNA [NM_002609]	2.2350632493604445
FCGRT	Homo sapiens Fc fragment of IgG, receptor, transporter, alpha (FCGRT), mRNA [NM_004107]	-1.5905240350088488
HAP1	Homo sapiens huntingtin-associated protein 1 (neuroan 1) (HAP1), transcript variant 1, mRNA [NM_003949]	1.1880917980115582
GOLPH3L	Homo sapiens golgi phosphoprotein 3-like (GOLPH3L), mRNA [NM_018178]	-1.5890153424789704
APOL6	Homo sapiens apolipoprotein L, 6 (APOL6), mRNA [NM_030641]	4.140805172143174
ENST00000378252	OTTHUMP00000030283. [Source:Uniprot/SPTREMBL;Acc:Q9UGB4] [ENST00000378252]	1.1190555170774366
A_24_P676216	Unknown	-1.86062541632907
HOXB4	Homo sapiens homeobox B4 (HOXB4), mRNA [NM_024015]	-2.0313817547571755
C21orf91	Homo sapiens chromosome 21 open reading frame 91 (C21orf91), mRNA [NM_017447]	-1.4453971812628013
RP11-130N24.1	Homo sapiens KIAA2022 protein (KIAA2022), mRNA [NM_001008537]	-2.0024390705594333
C3orf59	Homo sapiens chromosome 3 open reading frame 59 (C3orf59), mRNA [NM_178496]	2.1439075510080774
LOC554201	Homo sapiens hypothetical LOC554201, mRNA (cDNA clone IMAGE:4823306). [BC021739]	1.0929270563478168
C14orf162	Homo sapiens chromosome 14 open reading frame 162 (C14orf162), mRNA [NM_020181]	-3.498731072487344
LOC130074	Homo sapiens hypothetical protein LOC130074 (LOC130074), mRNA [NM_001009993]	-1.4421234811614294
NDUFS7	Homo sapiens NADH dehydrogenase (ubiquinone) Fe-S protein 7, 20kDa (NADH-coenzyme Q reductase) (NDUFS7), mRNA [NM_024407]	1.5216829297055758
SKP1A	Homo sapiens S-phase kinase-associated protein 1A (p19A) (SKP1A), transcript variant 2, mRNA [NM_170679]	-1.4058179974278624
FLJ46385	Homo sapiens FLJ46385 protein (FLJ46385), mRNA [NM_001001675]	-1.4751470074142974
AK096317	Homo sapiens cDNA FLJ38998 fis, clone NT2RI2021463. [AK096317]	1.1353642242151092
A_24_P931175	Unknown	1.0958347358441078
CKMT1A	Homo sapiens creatine kinase, mitochondrial 1A (CKMT1A), nuclear gene encoding mitochondrial protein, mRNA [NM_001015001]	4.5060939477555175
UBE4A	Homo sapiens ubiquitination factor E4A (UFD2 homolog, yeast) (UBE4A), mRNA [NM_004788]	-1.4670079633214255
TRIP12	Homo sapiens thyroid hormone receptor interactor 12 (TRIP12), mRNA [NM_004238]	-1.2233219006910996
A_24_P878366	Unknown	1.2601367081330344
ZMYND10	Homo sapiens zinc finger, MYND-type containing 10 (ZMYND10), mRNA [NM_015896]	-2.18133250188802
THC2520630	Unknown	1.1118234153737665
POLR1D	Homo sapiens polymerase (RNA) I polypeptide D, 16kDa (POLR1D), transcript variant 1, mRNA [NM_015972]	-1.5596110850764504
A_23_P414771	Unknown	1.525564133056798
BRWD3	Homo sapiens bromodomain and WD repeat domain containing 3 (BRWD3), mRNA [NM_153252]	-1.4583182783231634
UNQ1940	Homo sapiens HWKM1940 (UNQ1940), mRNA [NM_205855]	1.1454874344269035
GNRH2	Homo sapiens gonadotropin-releasing hormone 2 (GNRH2), transcript variant 1, mRNA [NM_001501]	1.4061334338048594
WDR1	Homo sapiens WD repeat domain 1 (WDR1), transcript variant 1, mRNA [NM_017491]	1.3741572339411285
CD244	Homo sapiens CD244 molecule, natural killer cell receptor 2B4 (CD244), mRNA [NM_016382]	1.6467625837018216
ATN1	Homo sapiens atrophin 1 (ATN1), transcript variant 1, mRNA [NM_001007026]	-1.4695937295592145
WDR54	Homo sapiens WD repeat domain 54 (WDR54), mRNA [NM_032118]	-1.8831045494212206
UPK3A	Homo sapiens uroplakin 3A (UPK3A), mRNA [NM_006953]	1.089673173959194
POLRMT	Homo sapiens polymerase (RNA) mitochondrial (DNA directed) (POLRMT), nuclear gene encoding mitochondrial protein, mRNA [NM_005035]	1.3962655702714128
OPRK1	Homo sapiens opioid receptor, kappa 1 (OPRK1), mRNA [NM_000912]	1.3591882295595592
TTL	Homo sapiens tubulin tyrosine ligase (TTL), mRNA [NM_153712]	-1.476696944111791
BM983519	BM983519 UI-CF-EC1-abk-g-22-0-UI.s1 UI-CF-EC1 Homo sapiens cDNA clone UI-CF-EC1-abk-g-22-0-UI 3', mRNA sequence [BM983519]	-1.2425294166013867
CLUL1	Homo sapiens clusterin-like 1 (retinal) (CLUL1), transcript variant 1, mRNA [NM_014410]	-1.8870628535458525
M14755	Homo sapiens ABL1 protein (ABL1) mRNA, partial cds. [M14755]	1.246014952691004
DUS1L	Homo sapiens dihydrouridine synthase 1-like (S. cerevisiae) (DUS1L), mRNA [NM_022156]	1.4333574507444842
PREPL	Homo sapiens prolyl endopeptidase-like (PREPL), transcript variant C, mRNA [NM_006036]	-1.4400926630351572
NRSN1	Homo sapiens neurensin 1 (NRSN1), mRNA [NM_080723]	1.295412950934576
NBPF1	Homo sapiens cDNA FLJ41266 fis, clone BRAMY2035869. [AK123260]	-1.618643307556787
ZNF341	Homo sapiens zinc finger protein 341 (ZNF341), mRNA [NM_032819]	-1.165821291495324
NR6A1	Orphan nuclear receptor NR6A1 (Germ cell nuclear factor) (GCNF) (Retinoid receptor-related testis-specific receptor) (RTR). [Source:Uniprot/SWISSPROT;Acc:Q15406] [ENST00000344523]	1.1610712192127899
C6orf170	Homo sapiens chromosome 6 open reading frame 170 (C6orf170), mRNA [NM_152730]	-1.6786097370776418
AU144988	AU144988 AU144988 HEMBA1 Homo sapiens cDNA clone HEMBA1003560 3', mRNA sequence [AU144988]	1.0877803331600606
FASLG	Homo sapiens Fas ligand (TNF superfamily, member 6) (FASLG), mRNA [NM_000639]	2.212028681214447
KIAA0664	Homo sapiens KIAA0664 (KIAA0664), mRNA [NM_015229]	1.3402746798528051
DTNBP1	Homo sapiens dystrobrevin binding protein 1 (DTNBP1), transcript variant 3, mRNA [NM_183041]	-1.3000536655824475
DB340110	DB340110 TESTI4 Homo sapiens cDNA clone TESTI4012827 3', mRNA sequence [DB340110]	1.4080540450193857
RBM23	Homo sapiens RNA binding motif protein 23 (RBM23), transcript variant 1, mRNA [NM_001077351]	-1.4957198686096826
LOC402175	PREDICTED: Homo sapiens similar to NADH dehydrogenase (ubiquinone) 1 beta subcomplex, 4, 15kDa (LOC402175), mRNA [XM_497963]	1.3929203762474989
